# Supplementary material for: Multi-omic profiling reveals discrepant immunogenic properties and a unique tumor microenvironment among melanoma brain metastases
Source: NPJ Precis Oncol. 2023 Nov 14;7:120. doi: 10.1038/s41698-023-00471-z (PMC10646102; doi:10.1038/s41698-023-00471-z)
Supplement: Supplementary file 2 — Summarized molecular data for cohort [file 41698_2023_471_MOESM2_ESM.xlsx]

## Sheet: Sheet1
	Entire Cohort					PCM					ECM					MBM
	Positive	Negative	Total	Percent		Positive	Negative	Total	Percent		Positive	Negative	Total	Percent		Positive	Negative	Total	Percent
NGS-PTEN	89	1130	1219	7.30107		27	305	332	8.13253		48	753	801	5.99251		14	72	86	16.2791
MSI-H/dMMR	3	1310	1313	0.228484		0	349	349	0		3	867	870	0.344828		0	94	94	0
TMB binary	549	670	1219	45.0369		139	189	328	42.378		352	450	802	43.8903		58	31	89	65.1685
IHC-PD-L1 (28-8)	76	116	192	39.5833		26	28	54	48.1481		45	80	125	36		5	8	13	38.4615
IHC-PD-L1 (SP142)	451	586	1037	43.4908		114	166	280	40.7143		300	385	685	43.7956		37	35	72	51.3889
CNA-ABL2	0	1251	1251	0		0	331	331	0		0	829	829	0		0	91	91	0
CNA-ACSL3	0	1234	1234	0		0	330	330	0		0	814	814	0		0	90	90	0
CNA-ACSL6	1	1231	1232	0.0811688		0	331	331	0		1	810	811	0.123305		0	90	90	0
CNA-ADGRA2	3	1197	1200	0.25		0	319	319	0		3	790	793	0.37831		0	88	88	0
CNA-AFDN	1	1234	1235	0.0809717		1	330	331	0.302115		0	814	814	0		0	90	90	0
CNA-AFF1	0	1215	1215	0		0	327	327	0		0	798	798	0		0	90	90	0
CNA-AFF3	0	1234	1234	0		0	329	329	0		0	814	814	0		0	91	91	0
CNA-AFF4	0	1094	1094	0		0	297	297	0		0	721	721	0		0	76	76	0
CNA-AKAP9	2	932	934	0.214133		2	257	259	0.772201		0	608	608	0		0	67	67	0
CNA-AKT2	2	1244	1246	0.160514		0	326	326	0		2	826	828	0.241546		0	92	92	0
CNA-AKT3	1	1229	1230	0.0813008		1	328	329	0.303951		0	811	811	0		0	90	90	0
CNA-ALDH2	2	1247	1249	0.160128		1	330	331	0.302115		1	826	827	0.120919		0	91	91	0
CNA-ALK	0	1251	1251	0		0	331	331	0		0	829	829	0		0	91	91	0
CNA-APC	3	1238	1241	0.241741		1	329	330	0.30303		2	820	822	0.243309		0	89	89	0
CNA-ARFRP1	4	1251	1255	0.318725		0	331	331	0		3	829	832	0.360577		1	91	92	1.08696
CNA-ARHGAP26	0	1236	1236	0		0	331	331	0		0	815	815	0		0	90	90	0
CNA-ARHGEF12	3	1157	1160	0.258621		1	313	314	0.318471		1	760	761	0.131406		1	84	85	1.17647
CNA-ARID1A	0	1242	1242	0		0	330	330	0		0	821	821	0		0	91	91	0
CNA-ARID2	1	1212	1213	0.0824402		0	325	325	0		1	798	799	0.125156		0	89	89	0
CNA-ARNT	0	1131	1131	0		0	305	305	0		0	743	743	0		0	83	83	0
CNA-ASPSCR1	4	1240	1244	0.321543		0	326	326	0		2	824	826	0.242131		2	90	92	2.17391
CNA-ASXL1	0	1251	1251	0		0	331	331	0		0	829	829	0		0	91	91	0
CNA-ATF1	0	1220	1220	0		0	326	326	0		0	804	804	0		0	90	90	0
CNA-ATIC	0	1242	1242	0		0	331	331	0		0	821	821	0		0	90	90	0
CNA-ATM	0	1229	1229	0		0	329	329	0		0	811	811	0		0	89	89	0
CNA-ATP1A1	4	1238	1242	0.322061		2	326	328	0.609756		1	822	823	0.121507		1	90	91	1.0989
CNA-ATR	0	1222	1222	0		0	328	328	0		0	807	807	0		0	87	87	0
CNA-AURKA	4	1227	1231	0.324939		2	325	327	0.611621		1	813	814	0.12285		1	89	90	1.11111
CNA-AURKB	0	1254	1254	0		0	331	331	0		0	831	831	0		0	92	92	0
CNA-AXIN1	3	1250	1253	0.239425		0	330	330	0		2	829	831	0.240674		1	91	92	1.08696
CNA-AXL	1	1246	1247	0.0801925		0	328	328	0		1	827	828	0.120773		0	91	91	0
CNA-BAP1	0	1207	1207	0		0	312	312	0		0	803	803	0		0	92	92	0
CNA-BARD1	0	1237	1237	0		0	331	331	0		0	816	816	0		0	90	90	0
CNA-BCL10	0	1245	1245	0		0	331	331	0		0	823	823	0		0	91	91	0
CNA-BCL11A	0	1251	1251	0		0	331	331	0		0	829	829	0		0	91	91	0
CNA-BCL2L11	0	1254	1254	0		0	331	331	0		0	832	832	0		0	91	91	0
CNA-BCL3	2	1177	1179	0.169635		0	311	311	0		1	780	781	0.128041		1	86	87	1.14943
CNA-BCL6	0	1243	1243	0		0	328	328	0		0	824	824	0		0	91	91	0
CNA-BCL7A	1	1248	1249	0.0800641		0	331	331	0		1	826	827	0.120919		0	91	91	0
CNA-BCL9	2	1250	1252	0.159744		1	330	331	0.302115		1	829	830	0.120482		0	91	91	0
CNA-BCR	4	1045	1049	0.381316		0	284	284	0		4	692	696	0.574713		0	69	69	0
CNA-BIRC3	20	1221	1241	1.6116		6	324	330	1.81818		13	808	821	1.58343		1	89	90	1.11111
CNA-BLM	2	1233	1235	0.161943		0	330	330	0		1	814	815	0.122699		1	89	90	1.11111
CNA-BMPR1A	0	1234	1234	0		0	330	330	0		0	815	815	0		0	89	89	0
CNA-BRAF	8	1202	1210	0.661157		4	319	323	1.23839		1	797	798	0.125313		3	86	89	3.37079
CNA-BRCA1	1	1234	1235	0.0809717		0	328	328	0		1	817	818	0.122249		0	89	89	0
CNA-BRCA2	0	1215	1215	0		0	326	326	0		0	800	800	0		0	89	89	0
CNA-BRIP1	3	1217	1220	0.245902		1	325	326	0.306748		2	804	806	0.248139		0	88	88	0
CNA-BUB1B	0	1217	1217	0		0	327	327	0		0	801	801	0		0	89	89	0
CNA-CACNA1D	0	1245	1245	0		0	331	331	0		0	824	824	0		0	90	90	0
CNA-CALR	0	1241	1241	0		0	329	329	0		0	820	820	0		0	92	92	0
CNA-CAMTA1	0	1224	1224	0		0	327	327	0		0	808	808	0		0	89	89	0
CNA-CANT1	1	1254	1255	0.0796813		0	331	331	0		1	831	832	0.120192		0	92	92	0
CNA-CARD11	2	1241	1243	0.160901		0	328	328	0		2	821	823	0.243013		0	92	92	0
CNA-CARS	0	1246	1246	0		0	330	330	0		0	826	826	0		0	90	90	0
CNA-CASP8	1	1156	1157	0.0864304		1	315	316	0.316456		0	761	761	0		0	80	80	0
CNA-CBFA2T3	5	1099	1104	0.452899		0	281	281	0		5	740	745	0.671141		0	78	78	0
CNA-CBFB	0	1249	1249	0		0	331	331	0		0	827	827	0		0	91	91	0
CNA-CBL	0	1034	1034	0		0	279	279	0		0	680	680	0		0	75	75	0
CNA-CBLB	0	1167	1167	0		0	316	316	0		0	763	763	0		0	88	88	0
CNA-CCDC6	0	1228	1228	0		0	329	329	0		0	809	809	0		0	90	90	0
CNA-CCNB1IP1	0	1245	1245	0		0	331	331	0		0	823	823	0		0	91	91	0
CNA-CCND1	43	1212	1255	3.42629		11	320	331	3.32326		29	803	832	3.48558		3	89	92	3.26087
CNA-CCND2	2	1252	1254	0.15949		0	331	331	0		2	830	832	0.240385		0	91	91	0
CNA-CCND3	4	1248	1252	0.319489		0	331	331	0		3	826	829	0.361882		1	91	92	1.08696
CNA-CCNE1	0	1247	1247	0		0	330	330	0		0	826	826	0		0	91	91	0
CNA-CD274	5	1194	1199	0.417014		0	324	324	0		5	781	786	0.636132		0	89	89	0
CNA-CD74	0	1251	1251	0		0	330	330	0		0	830	830	0		0	91	91	0
CNA-CD79A	0	1255	1255	0		0	331	331	0		0	832	832	0		0	92	92	0
CNA-CDC73	0	1171	1171	0		0	318	318	0		0	766	766	0		0	87	87	0
CNA-CDH11	1	1245	1246	0.0802568		0	331	331	0		0	824	824	0		1	90	91	1.0989
CNA-CDK4	29	1225	1254	2.3126		9	322	331	2.71903		17	814	831	2.04573		3	89	92	3.26087
CNA-CDK6	1	1198	1199	0.0834028		1	322	323	0.309598		0	788	788	0		0	88	88	0
CNA-CDK8	0	1218	1218	0		0	330	330	0		0	800	800	0		0	88	88	0
CNA-CDKN1B	1	1244	1245	0.0803213		0	330	330	0		1	823	824	0.121359		0	91	91	0
CNA-CDKN2A	0	1112	1112	0		0	300	300	0		0	733	733	0		0	79	79	0
CNA-CDX2	4	1249	1253	0.319234		0	331	331	0		3	827	830	0.361446		1	91	92	1.08696
CNA-CHEK1	0	1220	1220	0		0	326	326	0		0	805	805	0		0	89	89	0
CNA-CHEK2	0	1226	1226	0		0	330	330	0		0	807	807	0		0	89	89	0
CNA-CHIC2	17	1119	1136	1.49648		4	314	318	1.25786		12	722	734	1.63488		1	83	84	1.19048
CNA-CHN1	0	1159	1159	0		0	317	317	0		0	758	758	0		0	84	84	0
CNA-CIC	0	1242	1242	0		0	328	328	0		0	823	823	0		0	91	91	0
CNA-CIITA	0	1250	1250	0		0	331	331	0		0	828	828	0		0	91	91	0
CNA-CLP1	5	1236	1241	0.402901		2	326	328	0.609756		3	820	823	0.36452		0	90	90	0
CNA-CLTC	1	1236	1237	0.0808407		0	330	330	0		1	816	817	0.122399		0	90	90	0
CNA-CLTCL1	2	1178	1180	0.169492		0	316	316	0		2	775	777	0.2574		0	87	87	0
CNA-CNBP	0	1249	1249	0		0	330	330	0		0	828	828	0		0	91	91	0
CNA-CNTRL	0	1164	1164	0		0	317	317	0		0	765	765	0		0	82	82	0
CNA-COPB1	0	1059	1059	0		0	301	301	0		0	685	685	0		0	73	73	0
CNA-CREB1	0	1232	1232	0		0	330	330	0		0	812	812	0		0	90	90	0
CNA-CREB3L1	0	1242	1242	0		0	331	331	0		0	823	823	0		0	88	88	0
CNA-CREB3L2	3	1243	1246	0.24077		1	329	330	0.30303		2	823	825	0.242424		0	91	91	0
CNA-CREBBP	0	1228	1228	0		0	328	328	0		0	810	810	0		0	90	90	0
CNA-CRKL	12	1242	1254	0.956938		1	330	331	0.302115		9	823	832	1.08173		2	89	91	2.1978
CNA-CRTC1	1	1235	1236	0.0809061		0	322	322	0		1	821	822	0.121655		0	92	92	0
CNA-CRTC3	0	1245	1245	0		0	329	329	0		0	825	825	0		0	91	91	0
CNA-CSF1R	1	1249	1250	0.08		1	330	331	0.302115		0	828	828	0		0	91	91	0
CNA-CSF3R	0	1238	1238	0		0	328	328	0		0	820	820	0		0	90	90	0
CNA-CTCF	0	1252	1252	0		0	331	331	0		0	830	830	0		0	91	91	0
CNA-CTLA4	2	1244	1246	0.160514		1	330	331	0.302115		1	823	824	0.121359		0	91	91	0
CNA-CTNNA1	0	1244	1244	0		0	331	331	0		0	822	822	0		0	91	91	0
CNA-CTNNB1	2	1246	1248	0.160256		1	330	331	0.302115		1	825	826	0.121065		0	91	91	0
CNA-CYLD	0	1201	1201	0		0	323	323	0		0	792	792	0		0	86	86	0
CNA-CYP2D6	26	1164	1190	2.18487		3	306	309	0.970874		21	771	792	2.65152		2	87	89	2.24719
CNA-DAXX	2	1235	1237	0.161681		0	327	327	0		1	817	818	0.122249		1	91	92	1.08696
CNA-DDR2	0	1253	1253	0		0	331	331	0		0	831	831	0		0	91	91	0
CNA-DDX10	0	1230	1230	0		0	329	329	0		0	812	812	0		0	89	89	0
CNA-DDX5	4	1239	1243	0.321802		2	329	331	0.60423		1	821	822	0.121655		1	89	90	1.11111
CNA-DDX6	0	1241	1241	0		0	330	330	0		0	821	821	0		0	90	90	0
CNA-DEK	0	1233	1233	0		0	327	327	0		0	817	817	0		0	89	89	0
CNA-DICER1	0	1238	1238	0		0	331	331	0		0	817	817	0		0	90	90	0
CNA-DOT1L	3	1233	1236	0.242718		0	328	328	0		3	815	818	0.366748		0	90	90	0
CNA-EBF1	0	1227	1227	0		0	328	328	0		0	808	808	0		0	91	91	0
CNA-ECT2L	0	1226	1226	0		0	330	330	0		0	807	807	0		0	89	89	0
CNA-EGFR	2	1245	1247	0.160385		2	329	331	0.60423		0	825	825	0		0	91	91	0
CNA-EGFR T790M	0	0	0	#DIV/0!		0	0	0	#DIV/0!		0	0	0	#DIV/0!		0	0	0	#DIV/0!
CNA-ELK4	1	1237	1238	0.0807754		1	330	331	0.302115		0	816	816	0		0	91	91	0
CNA-ELL	2	1200	1202	0.166389		1	317	318	0.314465		1	795	796	0.125628		0	88	88	0
CNA-EML4	0	1045	1045	0		0	292	292	0		0	677	677	0		0	76	76	0
CNA-EMSY	29	1169	1198	2.4207		6	317	323	1.85759		22	764	786	2.79898		1	88	89	1.1236
CNA-EP300	16	1227	1243	1.28721		5	326	331	1.51057		10	811	821	1.21803		1	90	91	1.0989
CNA-EPHA3	0	1216	1216	0		0	326	326	0		0	800	800	0		0	90	90	0
CNA-EPHA5	0	1230	1230	0		0	329	329	0		0	811	811	0		0	90	90	0
CNA-EPHB1	0	1251	1251	0		0	331	331	0		0	829	829	0		0	91	91	0
CNA-EPS15	0	1093	1093	0		0	299	299	0		0	717	717	0		0	77	77	0
CNA-ERBB2	2	1247	1249	0.160128		0	329	329	0		2	827	829	0.241255		0	91	91	0
CNA-ERBB3	2	1237	1239	0.161421		0	327	327	0		2	819	821	0.243605		0	91	91	0
CNA-ERBB4	0	1233	1233	0		0	329	329	0		0	814	814	0		0	90	90	0
CNA-ERC1	0	1242	1242	0		0	331	331	0		0	820	820	0		0	91	91	0
CNA-ERCC2	0	1234	1234	0		0	324	324	0		0	820	820	0		0	90	90	0
CNA-ERCC3	2	1194	1196	0.167224		1	313	314	0.318471		1	794	795	0.125786		0	87	87	0
CNA-ERCC4	0	1242	1242	0		0	330	330	0		0	822	822	0		0	90	90	0
CNA-ERCC5	1	1241	1242	0.0805153		1	330	331	0.302115		0	821	821	0		0	90	90	0
CNA-ERG	0	1238	1238	0		0	331	331	0		0	818	818	0		0	89	89	0
CNA-ESR1	0	1238	1238	0		0	331	331	0		0	816	816	0		0	91	91	0
CNA-ETV1	2	1176	1178	0.169779		1	316	317	0.315457		1	774	775	0.129032		0	86	86	0
CNA-ETV5	1	1226	1227	0.0814996		1	325	326	0.306748		0	810	810	0		0	91	91	0
CNA-ETV6	0	1253	1253	0		0	331	331	0		0	831	831	0		0	91	91	0
CNA-EWSR1	0	1229	1229	0		0	328	328	0		0	810	810	0		0	91	91	0
CNA-EXT1	1	1246	1247	0.0801925		1	330	331	0.302115		0	825	825	0		0	91	91	0
CNA-EXT2	1	1242	1243	0.0804505		0	330	330	0		1	822	823	0.121507		0	90	90	0
CNA-EZH2	1	1237	1238	0.0807754		0	329	329	0		0	819	819	0		1	89	90	1.11111
CNA-EZR	0	1246	1246	0		0	330	330	0		0	825	825	0		0	91	91	0
CNA-FANCA	0	1232	1232	0		0	329	329	0		0	813	813	0		0	90	90	0
CNA-FANCC	0	1218	1218	0		0	327	327	0		0	804	804	0		0	87	87	0
CNA-FANCD2	0	1219	1219	0		0	327	327	0		0	803	803	0		0	89	89	0
CNA-FANCE	3	1249	1252	0.239617		1	330	331	0.302115		2	827	829	0.241255		0	92	92	0
CNA-FANCG	0	1250	1250	0		0	330	330	0		0	829	829	0		0	91	91	0
CNA-FANCL	0	1208	1208	0		0	326	326	0		0	793	793	0		0	89	89	0
CNA-FAS	0	1207	1207	0		0	328	328	0		0	793	793	0		0	86	86	0
CNA-FBXO11	0	1200	1200	0		0	326	326	0		0	786	786	0		0	88	88	0
CNA-FBXW7	2	1192	1194	0.167504		1	323	324	0.308642		1	780	781	0.128041		0	89	89	0
CNA-FCRL4	0	1243	1243	0		0	331	331	0		0	822	822	0		0	90	90	0
CNA-FGF10	1	1247	1248	0.0801282		0	331	331	0		1	825	826	0.121065		0	91	91	0
CNA-FGF14	1	1241	1242	0.0805153		1	330	331	0.302115		0	822	822	0		0	89	89	0
CNA-FGF19	36	1157	1193	3.0176		8	303	311	2.57235		26	769	795	3.27044		2	85	87	2.29885
CNA-FGF23	1	1253	1254	0.0797448		0	331	331	0		1	831	832	0.120192		0	91	91	0
CNA-FGF3	34	1046	1080	3.14815		7	264	271	2.58303		25	702	727	3.43879		2	80	82	2.43902
CNA-FGF4	34	1192	1226	2.77325		8	314	322	2.48447		24	791	815	2.94479		2	87	89	2.24719
CNA-FGF6	2	1252	1254	0.15949		0	331	331	0		2	830	832	0.240385		0	91	91	0
CNA-FGFR1	0	1251	1251	0		0	331	331	0		0	829	829	0		0	91	91	0
CNA-FGFR1OP	1	1170	1171	0.0853971		1	313	314	0.318471		0	771	771	0		0	86	86	0
CNA-FGFR2	0	1239	1239	0		0	331	331	0		0	818	818	0		0	90	90	0
CNA-FGFR3	7	1192	1199	0.58382		1	312	313	0.319489		6	789	795	0.754717		0	91	91	0
CNA-FGFR4	2	1143	1145	0.174672		0	288	288	0		2	771	773	0.258732		0	84	84	0
CNA-FH	1	1244	1245	0.0803213		1	329	330	0.30303		0	825	825	0		0	90	90	0
CNA-FHIT	0	1238	1238	0		0	331	331	0		0	816	816	0		0	91	91	0
CNA-FIP1L1	11	1203	1214	0.906096		3	323	326	0.920245		7	792	799	0.876095		1	88	89	1.1236
CNA-FLCN	1	1254	1255	0.0796813		1	330	331	0.302115		0	832	832	0		0	92	92	0
CNA-FLI1	0	1238	1238	0		0	331	331	0		0	817	817	0		0	90	90	0
CNA-FLT1	0	1229	1229	0		0	330	330	0		0	810	810	0		0	89	89	0
CNA-FLT3	0	1243	1243	0		0	331	331	0		0	823	823	0		0	89	89	0
CNA-FLT4	3	1167	1170	0.25641		1	297	298	0.33557		2	785	787	0.25413		0	85	85	0
CNA-FNBP1	0	1209	1209	0		0	324	324	0		0	796	796	0		0	89	89	0
CNA-FOXA1	0	1253	1253	0		0	331	331	0		0	831	831	0		0	91	91	0
CNA-FOXO1	1	1112	1113	0.0898473		0	288	288	0		1	742	743	0.13459		0	82	82	0
CNA-FOXP1	5	1218	1223	0.408831		1	326	327	0.30581		3	803	806	0.372208		1	89	90	1.11111
CNA-FUBP1	0	1147	1147	0		0	315	315	0		0	748	748	0		0	84	84	0
CNA-FUS	0	1168	1168	0		0	308	308	0		0	774	774	0		0	86	86	0
CNA-GAS7	2	1252	1254	0.15949		2	329	331	0.60423		0	831	831	0		0	92	92	0
CNA-GATA3	1	1253	1254	0.0797448		0	331	331	0		1	831	832	0.120192		0	91	91	0
CNA-GID4	0	1244	1244	0		0	331	331	0		0	822	822	0		0	91	91	0
CNA-GMPS	0	1236	1236	0		0	331	331	0		0	815	815	0		0	90	90	0
CNA-GNA13	1	1234	1235	0.0809717		0	329	329	0		1	814	815	0.122699		0	91	91	0
CNA-GNAQ	0	1248	1248	0		0	331	331	0		0	826	826	0		0	91	91	0
CNA-GNAS	0	1251	1251	0		0	331	331	0		0	828	828	0		0	92	92	0
CNA-GOLGA5	0	1237	1237	0		0	330	330	0		0	817	817	0		0	90	90	0
CNA-GOPC	0	948	948	0		0	272	272	0		0	604	604	0		0	72	72	0
CNA-GPHN	0	1120	1120	0		0	310	310	0		0	727	727	0		0	83	83	0
CNA-GRIN2A	0	1250	1250	0		0	331	331	0		0	828	828	0		0	91	91	0
CNA-GSK3B	0	1217	1217	0		0	328	328	0		0	798	798	0		0	91	91	0
CNA-H3F3A	1	1239	1240	0.0806452		0	330	330	0		1	819	820	0.121951		0	90	90	0
CNA-H3F3B	4	1251	1255	0.318725		1	330	331	0.302115		3	829	832	0.360577		0	92	92	0
CNA-HERPUD1	0	1245	1245	0		0	331	331	0		0	823	823	0		0	91	91	0
CNA-HGF	4	1192	1196	0.334448		3	320	323	0.928793		1	785	786	0.127226		0	87	87	0
CNA-HIP1	1	1241	1242	0.0805153		1	328	329	0.303951		0	822	822	0		0	91	91	0
CNA-HMGA1	8	1246	1254	0.637959		0	331	331	0		7	824	831	0.842359		1	91	92	1.08696
CNA-HMGA2	3	1147	1150	0.26087		0	314	314	0		2	749	751	0.266312		1	84	85	1.17647
CNA-HNRNPA2B1	7	1241	1248	0.560897		1	330	331	0.302115		5	820	825	0.606061		1	91	92	1.08696
CNA-HOOK3	2	1157	1159	0.172563		1	311	312	0.320513		1	763	764	0.13089		0	83	83	0
CNA-HSP90AA1	0	1243	1243	0		0	330	330	0		0	823	823	0		0	90	90	0
CNA-HSP90AB1	2	1243	1245	0.160643		1	329	330	0.30303		1	822	823	0.121507		0	92	92	0
CNA-IDH1	0	1245	1245	0		0	331	331	0		0	824	824	0		0	90	90	0
CNA-IDH2	1	1251	1252	0.0798722		0	331	331	0		1	828	829	0.120627		0	92	92	0
CNA-IGF1R	10	1242	1252	0.798722		3	328	331	0.906344		7	823	830	0.843373		0	91	91	0
CNA-IKZF1	0	1249	1249	0		0	331	331	0		0	827	827	0		0	91	91	0
CNA-IL2	1	1225	1226	0.0815661		1	329	330	0.30303		0	806	806	0		0	90	90	0
CNA-IL21R	0	1252	1252	0		0	331	331	0		0	830	830	0		0	91	91	0
CNA-IL6ST	0	1190	1190	0		0	323	323	0		0	782	782	0		0	85	85	0
CNA-IL7R	6	1239	1245	0.481928		1	330	331	0.302115		4	821	825	0.484848		1	88	89	1.1236
CNA-IRF4	2	1253	1255	0.159363		2	329	331	0.60423		0	832	832	0		0	92	92	0
CNA-ITK	0	1235	1235	0		0	331	331	0		0	814	814	0		0	90	90	0
CNA-JAK1	0	1225	1225	0		0	329	329	0		0	806	806	0		0	90	90	0
CNA-JAK2	2	914	916	0.218341		0	277	277	0		2	576	578	0.346021		0	61	61	0
CNA-JAK3	2	1210	1212	0.165017		1	313	314	0.318471		1	808	809	0.123609		0	89	89	0
CNA-JAZF1	0	1247	1247	0		0	331	331	0		0	825	825	0		0	91	91	0
CNA-KDM5A	0	1238	1238	0		0	330	330	0		0	818	818	0		0	90	90	0
CNA-KDR	17	1225	1242	1.36876		4	327	331	1.20846		12	809	821	1.46163		1	89	90	1.11111
CNA-KEAP1	1	1254	1255	0.0796813		0	331	331	0		1	831	832	0.120192		0	92	92	0
CNA-KIAA1549	2	1237	1239	0.161421		1	328	329	0.303951		0	819	819	0		1	90	91	1.0989
CNA-KIF5B	1	1165	1166	0.0857633		0	318	318	0		1	764	765	0.130719		0	83	83	0
CNA-KIT	30	1218	1248	2.40385		10	321	331	3.02115		19	808	827	2.29746		1	89	90	1.11111
CNA-KLHL6	0	1252	1252	0		0	331	331	0		0	830	830	0		0	91	91	0
CNA-KMT2A	2	1170	1172	0.170648		1	313	314	0.318471		1	771	772	0.129534		0	86	86	0
CNA-KMT2C	0	1009	1009	0		0	280	280	0		0	654	654	0		0	75	75	0
CNA-KMT2D	0	1122	1122	0		0	282	282	0		0	756	756	0		0	84	84	0
CNA-KNL1	1	952	953	0.104932		1	259	260	0.384615		0	628	628	0		0	65	65	0
CNA-KRAS	12	1236	1248	0.961538		3	328	331	0.906344		9	818	827	1.08827		0	90	90	0
CNA-KTN1	0	1213	1213	0		0	326	326	0		0	799	799	0		0	88	88	0
CNA-LCK	0	1251	1251	0		0	331	331	0		0	829	829	0		0	91	91	0
CNA-LCP1	0	1244	1244	0		0	331	331	0		0	823	823	0		0	90	90	0
CNA-LGR5	9	1217	1226	0.734095		3	326	329	0.911854		6	802	808	0.742574		0	89	89	0
CNA-LHFPL6	0	1254	1254	0		0	331	331	0		0	832	832	0		0	91	91	0
CNA-LIFR	2	1072	1074	0.18622		0	304	304	0		2	694	696	0.287356		0	74	74	0
CNA-LPP	0	1252	1252	0		0	331	331	0		0	830	830	0		0	91	91	0
CNA-LRIG3	12	1213	1225	0.979592		3	326	329	0.911854		7	799	806	0.868486		2	88	90	2.22222
CNA-LRP1B	1	1210	1211	0.0825764		1	326	327	0.30581		0	796	796	0		0	88	88	0
CNA-LYL1	2	1249	1251	0.159872		0	330	330	0		2	827	829	0.241255		0	92	92	0
CNA-MAF	0	1235	1235	0		0	330	330	0		0	814	814	0		0	91	91	0
CNA-MALT1	0	988	988	0		0	278	278	0		0	638	638	0		0	72	72	0
CNA-MAML2	13	1229	1242	1.0467		5	326	331	1.51057		8	813	821	0.974421		0	90	90	0
CNA-MAP2K1	0	1253	1253	0		0	331	331	0		0	832	832	0		0	90	90	0
CNA-MAP2K2	4	1245	1249	0.320256		0	328	328	0		4	825	829	0.482509		0	92	92	0
CNA-MAP2K4	1	1103	1104	0.0905797		0	300	300	0		1	721	722	0.138504		0	82	82	0
CNA-MAP3K1	0	1051	1051	0		0	279	279	0		0	694	694	0		0	78	78	0
CNA-MCL1	1	1253	1254	0.0797448		0	331	331	0		0	831	831	0		1	91	92	1.08696
CNA-MDM2	21	1212	1233	1.70316		6	323	329	1.82371		13	801	814	1.59705		2	88	90	2.22222
CNA-MDM4	2	1248	1250	0.16		1	330	331	0.302115		1	827	828	0.120773		0	91	91	0
CNA-MDS2	0	1232	1232	0		0	328	328	0		0	814	814	0		0	90	90	0
CNA-MEF2B	2	1179	1181	0.169348		1	305	306	0.326797		1	786	787	0.127065		0	88	88	0
CNA-MEN1	0	1254	1254	0		0	331	331	0		0	831	831	0		0	92	92	0
CNA-MET	4	1243	1247	0.32077		2	329	331	0.60423		2	823	825	0.242424		0	91	91	0
CNA-MITF	20	1219	1239	1.61421		1	330	331	0.302115		15	802	817	1.83599		4	87	91	4.3956
CNA-MLF1	0	1154	1154	0		0	314	314	0		0	753	753	0		0	87	87	0
CNA-MLH1	0	1245	1245	0		0	330	330	0		0	824	824	0		0	91	91	0
CNA-MLLT1	3	1245	1248	0.240385		0	328	328	0		3	825	828	0.362319		0	92	92	0
CNA-MLLT10	0	866	866	0		0	250	250	0		0	561	561	0		0	55	55	0
CNA-MLLT3	0	1162	1162	0		0	313	313	0		0	766	766	0		0	83	83	0
CNA-MLLT6	2	1253	1255	0.159363		0	331	331	0		2	830	832	0.240385		0	92	92	0
CNA-MNX1	17	1133	1150	1.47826		0	296	296	0		14	752	766	1.82768		3	85	88	3.40909
CNA-MRE11	6	1147	1153	0.520382		2	311	313	0.638978		4	749	753	0.531208		0	87	87	0
CNA-MSH2	0	1230	1230	0		0	328	328	0		0	813	813	0		0	89	89	0
CNA-MSH6	0	1224	1224	0		0	329	329	0		0	805	805	0		0	90	90	0
CNA-MSI2	1	1158	1159	0.0862813		0	304	304	0		1	766	767	0.130378		0	88	88	0
CNA-MTOR	0	1235	1235	0		0	330	330	0		0	815	815	0		0	90	90	0
CNA-MYB	0	1212	1212	0		0	328	328	0		0	797	797	0		0	87	87	0
CNA-MYC	11	1239	1250	0.88		3	328	331	0.906344		7	820	827	0.846433		1	91	92	1.08696
CNA-MYCN	0	1177	1177	0		0	307	307	0		0	781	781	0		0	89	89	0
CNA-MYD88	1	1253	1254	0.0797448		1	330	331	0.302115		0	831	831	0		0	92	92	0
CNA-MYH11	0	1201	1201	0		0	319	319	0		0	796	796	0		0	86	86	0
CNA-MYH9	2	1243	1245	0.160643		0	330	330	0		2	822	824	0.242718		0	91	91	0
CNA-NACA	5	1231	1236	0.404531		1	328	329	0.303951		4	812	816	0.490196		0	91	91	0
CNA-NCKIPSD	1	1240	1241	0.0805802		1	329	330	0.30303		0	820	820	0		0	91	91	0
CNA-NCOA1	0	1234	1234	0		0	330	330	0		0	815	815	0		0	89	89	0
CNA-NCOA2	1	1245	1246	0.0802568		0	331	331	0		1	823	824	0.121359		0	91	91	0
CNA-NCOA4	0	1238	1238	0		0	331	331	0		0	817	817	0		0	90	90	0
CNA-NF1	1	1138	1139	0.0877963		0	315	315	0		1	739	740	0.135135		0	84	84	0
CNA-NF2	0	1244	1244	0		0	331	331	0		0	822	822	0		0	91	91	0
CNA-NFE2L2	0	1244	1244	0		0	331	331	0		0	822	822	0		0	91	91	0
CNA-NFIB	0	1175	1175	0		0	322	322	0		0	764	764	0		0	89	89	0
CNA-NFKB2	0	1243	1243	0		0	330	330	0		0	823	823	0		0	90	90	0
CNA-NFKBIA	0	1247	1247	0		0	331	331	0		0	826	826	0		0	90	90	0
CNA-NIN	0	1220	1220	0		0	330	330	0		0	800	800	0		0	90	90	0
CNA-NOTCH2	15	1233	1248	1.20192		3	328	331	0.906344		8	818	826	0.968523		4	87	91	4.3956
CNA-NPM1	0	1183	1183	0		0	321	321	0		0	776	776	0		0	86	86	0
CNA-NR4A3	0	1241	1241	0		0	331	331	0		0	820	820	0		0	90	90	0
CNA-NSD1	0	1238	1238	0		0	330	330	0		0	817	817	0		0	91	91	0
CNA-NSD2	0	1250	1250	0		0	331	331	0		0	828	828	0		0	91	91	0
CNA-NSD3	0	1245	1245	0		0	331	331	0		0	823	823	0		0	91	91	0
CNA-NT5C2	0	1139	1139	0		0	315	315	0		0	742	742	0		0	82	82	0
CNA-NTRK1	2	1245	1247	0.160385		0	328	328	0		1	827	828	0.120773		1	90	91	1.0989
CNA-NTRK2	0	1237	1237	0		0	330	330	0		0	818	818	0		0	89	89	0
CNA-NTRK3	0	1249	1249	0		0	331	331	0		0	828	828	0		0	90	90	0
CNA-NUP214	0	1243	1243	0		0	331	331	0		0	821	821	0		0	91	91	0
CNA-NUP93	0	1244	1244	0		0	330	330	0		0	823	823	0		0	91	91	0
CNA-NUP98	0	1226	1226	0		0	328	328	0		0	808	808	0		0	90	90	0
CNA-NUTM1	0	1247	1247	0		0	330	330	0		0	826	826	0		0	91	91	0
CNA-PALB2	0	1245	1245	0		0	331	331	0		0	824	824	0		0	90	90	0
CNA-PAX3	0	1240	1240	0		0	331	331	0		0	818	818	0		0	91	91	0
CNA-PAX5	1	889	890	0.11236		0	224	224	0		0	610	610	0		1	55	56	1.78571
CNA-PAX7	1	1248	1249	0.0800641		1	330	331	0.302115		0	827	827	0		0	91	91	0
CNA-PBRM1	0	1240	1240	0		0	331	331	0		0	819	819	0		0	90	90	0
CNA-PBX1	0	1244	1244	0		0	330	330	0		0	823	823	0		0	91	91	0
CNA-PCM1	1	1229	1230	0.0813008		0	330	330	0		1	809	810	0.123457		0	90	90	0
CNA-PCSK7	1	1247	1248	0.0801282		0	331	331	0		1	825	826	0.121065		0	91	91	0
CNA-PDCD1	7	1234	1241	0.564061		1	326	327	0.30581		6	816	822	0.729927		0	92	92	0
CNA-PDCD1LG2	4	1226	1230	0.325203		0	329	329	0		4	806	810	0.493827		0	91	91	0
CNA-PDGFB	16	1235	1251	1.27898		0	330	330	0		15	814	829	1.80941		1	91	92	1.08696
CNA-PDGFRA	21	1231	1252	1.67732		5	326	331	1.51057		15	815	830	1.80723		1	90	91	1.0989
CNA-PDGFRB	0	1253	1253	0		0	331	331	0		0	831	831	0		0	91	91	0
CNA-PDK1	0	1237	1237	0		0	330	330	0		0	817	817	0		0	90	90	0
CNA-PER1	1	1195	1196	0.083612		0	316	316	0		0	793	793	0		1	86	87	1.14943
CNA-PICALM	4	1136	1140	0.350877		1	316	317	0.315457		2	737	739	0.270636		1	83	84	1.19048
CNA-PIK3CA	0	1236	1236	0		0	329	329	0		0	818	818	0		0	89	89	0
CNA-PIK3R1	1	1232	1233	0.081103		1	329	330	0.30303		0	813	813	0		0	90	90	0
CNA-PIK3R2	3	1242	1245	0.240964		1	328	329	0.303951		1	824	825	0.121212		1	90	91	1.0989
CNA-PIM1	5	1249	1254	0.398724		0	331	331	0		5	826	831	0.601685		0	92	92	0
CNA-PML	2	1253	1255	0.159363		0	331	331	0		2	830	832	0.240385		0	92	92	0
CNA-PMS2	1	1215	1216	0.0822368		1	325	326	0.306748		0	803	803	0		0	87	87	0
CNA-POLE	0	1243	1243	0		0	330	330	0		0	822	822	0		0	91	91	0
CNA-POT1	2	1231	1233	0.162206		1	329	330	0.30303		1	812	813	0.123001		0	90	90	0
CNA-POU2AF1	0	1252	1252	0		0	330	330	0		0	831	831	0		0	91	91	0
CNA-PPARG	4	1236	1240	0.322581		1	330	331	0.302115		3	816	819	0.3663		0	90	90	0
CNA-PRCC	0	1251	1251	0		0	331	331	0		0	829	829	0		0	91	91	0
CNA-PRDM1	0	1247	1247	0		0	331	331	0		0	825	825	0		0	91	91	0
CNA-PRDM16	1	1141	1142	0.0875657		0	290	290	0		1	769	770	0.12987		0	82	82	0
CNA-PRKAR1A	2	1238	1240	0.16129		0	331	331	0		2	816	818	0.244499		0	91	91	0
CNA-PRRX1	0	1251	1251	0		0	331	331	0		0	829	829	0		0	91	91	0
CNA-PSIP1	0	1183	1183	0		0	328	328	0		0	771	771	0		0	84	84	0
CNA-PTCH1	0	1246	1246	0		0	331	331	0		0	825	825	0		0	90	90	0
CNA-PTEN	0	1209	1209	0		0	327	327	0		0	797	797	0		0	85	85	0
CNA-PTPN11	3	1248	1251	0.239808		0	331	331	0		2	827	829	0.241255		1	90	91	1.0989
CNA-PTPRC	0	1174	1174	0		0	321	321	0		0	767	767	0		0	86	86	0
CNA-RABEP1	0	1230	1230	0		0	330	330	0		0	811	811	0		0	89	89	0
CNA-RAC1	0	1249	1249	0		0	329	329	0		0	829	829	0		0	91	91	0
CNA-RAD50	0	1144	1144	0		0	311	311	0		0	754	754	0		0	79	79	0
CNA-RAD51	0	1247	1247	0		0	331	331	0		0	826	826	0		0	90	90	0
CNA-RAD51B	0	1239	1239	0		0	331	331	0		0	818	818	0		0	90	90	0
CNA-RAF1	6	1237	1243	0.482703		2	329	331	0.60423		4	817	821	0.487211		0	91	91	0
CNA-RALGDS	0	1044	1044	0		0	280	280	0		0	686	686	0		0	78	78	0
CNA-RANBP17	0	1215	1215	0		0	325	325	0		0	802	802	0		0	88	88	0
CNA-RAP1GDS1	0	1233	1233	0		0	330	330	0		0	813	813	0		0	90	90	0
CNA-RARA	2	1253	1255	0.159363		0	331	331	0		2	830	832	0.240385		0	92	92	0
CNA-RB1	0	1196	1196	0		0	323	323	0		0	785	785	0		0	88	88	0
CNA-RBM15	0	1241	1241	0		0	331	331	0		0	819	819	0		0	91	91	0
CNA-REL	0	1229	1229	0		0	327	327	0		0	813	813	0		0	89	89	0
CNA-RET	0	1249	1249	0		0	331	331	0		0	827	827	0		0	91	91	0
CNA-RICTOR	4	996	1000	0.4		1	285	286	0.34965		3	639	642	0.46729		0	72	72	0
CNA-RMI2	0	1233	1233	0		0	325	325	0		0	817	817	0		0	91	91	0
CNA-RNF43	1	1249	1250	0.08		0	331	331	0		1	827	828	0.120773		0	91	91	0
CNA-ROS1	0	1158	1158	0		0	322	322	0		0	751	751	0		0	85	85	0
CNA-RPL22	0	1223	1223	0		0	329	329	0		0	805	805	0		0	89	89	0
CNA-RPL5	0	1174	1174	0		0	321	321	0		0	768	768	0		0	85	85	0
CNA-RPN1	0	1246	1246	0		0	330	330	0		0	825	825	0		0	91	91	0
CNA-RPTOR	0	1248	1248	0		0	329	329	0		0	828	828	0		0	91	91	0
CNA-RUNX1	0	1158	1158	0		0	318	318	0		0	757	757	0		0	83	83	0
CNA-RUNx1T1	3	1240	1243	0.241352		1	328	329	0.303951		2	821	823	0.243013		0	91	91	0
CNA-SBDS	0	1250	1250	0		0	331	331	0		0	828	828	0		0	91	91	0
CNA-SDC4	0	1254	1254	0		0	331	331	0		0	832	832	0		0	91	91	0
CNA-SDHAF2	0	1206	1206	0		0	316	316	0		0	802	802	0		0	88	88	0
CNA-SDHB	0	1239	1239	0		0	330	330	0		0	819	819	0		0	90	90	0
CNA-SDHC	0	1239	1239	0		0	329	329	0		0	819	819	0		0	91	91	0
CNA-SDHD	0	1229	1229	0		0	324	324	0		0	817	817	0		0	88	88	0
CNA-SEPT9	3	1252	1255	0.239044		0	331	331	0		3	829	832	0.360577		0	92	92	0
CNA-SET	0	1147	1147	0		0	310	310	0		0	754	754	0		0	83	83	0
CNA-SETBP1	1	1235	1236	0.0809061		0	327	327	0		1	817	818	0.122249		0	91	91	0
CNA-SETD2	0	1228	1228	0		0	327	327	0		0	812	812	0		0	89	89	0
CNA-SF3B1	0	1233	1233	0		0	331	331	0		0	813	813	0		0	89	89	0
CNA-SH2B3	2	1252	1254	0.15949		0	331	331	0		1	830	831	0.120337		1	91	92	1.08696
CNA-SH3GL1	4	1249	1253	0.319234		0	331	331	0		3	827	830	0.361446		1	91	92	1.08696
CNA-SLC34A2	0	1246	1246	0		0	331	331	0		0	824	824	0		0	91	91	0
CNA-SMAD2	0	1239	1239	0		0	330	330	0		0	818	818	0		0	91	91	0
CNA-SMAD4	0	1247	1247	0		0	331	331	0		0	826	826	0		0	90	90	0
CNA-SMARCB1	3	1252	1255	0.239044		1	330	331	0.302115		2	830	832	0.240385		0	92	92	0
CNA-SMARCE1	0	1055	1055	0		0	287	287	0		0	690	690	0		0	78	78	0
CNA-SMO	9	1244	1253	0.718276		1	330	331	0.302115		7	823	830	0.843373		1	91	92	1.08696
CNA-SNX29	0	1225	1225	0		0	325	325	0		0	811	811	0		0	89	89	0
CNA-SOX10	38	1217	1255	3.02789		4	327	331	1.20846		28	804	832	3.36538		6	86	92	6.52174
CNA-SPECC1	0	1238	1238	0		0	330	330	0		0	817	817	0		0	91	91	0
CNA-SPEN	0	1243	1243	0		0	330	330	0		0	823	823	0		0	90	90	0
CNA-SRGAP3	0	1247	1247	0		0	331	331	0		0	825	825	0		0	91	91	0
CNA-SRSF2	4	1245	1249	0.320256		0	331	331	0		3	823	826	0.363196		1	91	92	1.08696
CNA-SRSF3	4	1238	1242	0.322061		1	329	330	0.30303		3	818	821	0.365408		0	91	91	0
CNA-SS18	0	1215	1215	0		0	329	329	0		0	796	796	0		0	90	90	0
CNA-SS18L1	4	1250	1254	0.318979		0	331	331	0		4	827	831	0.481348		0	92	92	0
CNA-STAT3	0	1243	1243	0		0	330	330	0		0	822	822	0		0	91	91	0
CNA-STAT4	0	1125	1125	0		0	310	310	0		0	736	736	0		0	79	79	0
CNA-STAT5B	0	1142	1142	0		0	294	294	0		0	761	761	0		0	87	87	0
CNA-STIL	0	1234	1234	0		0	331	331	0		0	813	813	0		0	90	90	0
CNA-STK11	5	1245	1250	0.4		0	330	330	0		4	824	828	0.483092		1	91	92	1.08696
CNA-SUFU	0	1252	1252	0		0	331	331	0		0	830	830	0		0	91	91	0
CNA-SUZ12	1	1009	1010	0.0990099		0	283	283	0		1	655	656	0.152439		0	71	71	0
CNA-SYK	0	1239	1239	0		0	331	331	0		0	819	819	0		0	89	89	0
CNA-TAF15	0	1222	1222	0		0	329	329	0		0	804	804	0		0	89	89	0
CNA-TCF12	0	1234	1234	0		0	329	329	0		0	815	815	0		0	90	90	0
CNA-TCF3	12	1167	1179	1.01781		0	300	300	0		10	780	790	1.26582		2	87	89	2.24719
CNA-TCF7L2	0	1240	1240	0		0	331	331	0		0	818	818	0		0	91	91	0
CNA-TET1	0	1117	1117	0		0	305	305	0		0	734	734	0		0	78	78	0
CNA-TET2	0	1234	1234	0		0	331	331	0		0	813	813	0		0	90	90	0
CNA-TFEB	3	1232	1235	0.242915		1	322	323	0.309598		2	821	823	0.243013		0	89	89	0
CNA-TFG	0	1203	1203	0		0	324	324	0		0	791	791	0		0	88	88	0
CNA-TFRC	0	1242	1242	0		0	329	329	0		0	823	823	0		0	90	90	0
CNA-TGFBR2	0	1245	1245	0		0	331	331	0		0	823	823	0		0	91	91	0
CNA-TLX1	4	1247	1251	0.319744		0	331	331	0		4	825	829	0.482509		0	91	91	0
CNA-TNFAIP3	0	1246	1246	0		0	331	331	0		0	824	824	0		0	91	91	0
CNA-TNFRSF14	2	1252	1254	0.15949		0	331	331	0		1	830	831	0.120337		1	91	92	1.08696
CNA-TNFRSF17	0	1253	1253	0		0	331	331	0		0	831	831	0		0	91	91	0
CNA-TOP1	0	1232	1232	0		0	327	327	0		0	816	816	0		0	89	89	0
CNA-TP53	0	1155	1155	0		0	309	309	0		0	760	760	0		0	86	86	0
CNA-TPM3	0	1248	1248	0		0	331	331	0		0	826	826	0		0	91	91	0
CNA-TPM4	0	1248	1248	0		0	330	330	0		0	827	827	0		0	91	91	0
CNA-TPR	0	1198	1198	0		0	326	326	0		0	785	785	0		0	87	87	0
CNA-TRAF7	2	1248	1250	0.16		0	329	329	0		2	828	830	0.240964		0	91	91	0
CNA-TRIM26	0	1249	1249	0		0	331	331	0		0	827	827	0		0	91	91	0
CNA-TRIM27	0	1248	1248	0		0	331	331	0		0	826	826	0		0	91	91	0
CNA-TRIM33	1	1027	1028	0.0972763		0	295	295	0		1	657	658	0.151976		0	75	75	0
CNA-TRIP11	0	1225	1225	0		0	329	329	0		0	807	807	0		0	89	89	0
CNA-TRRAP	2	1238	1240	0.16129		0	329	329	0		2	819	821	0.243605		0	90	90	0
CNA-TSC1	0	1233	1233	0		0	328	328	0		0	814	814	0		0	91	91	0
CNA-TSC2	0	1233	1233	0		0	325	325	0		0	819	819	0		0	89	89	0
CNA-TSHR	1	1195	1196	0.083612		0	324	324	0		0	784	784	0		1	87	88	1.13636
CNA-TTL	0	1251	1251	0		0	331	331	0		0	829	829	0		0	91	91	0
CNA-U2AF1	0	1251	1251	0		0	331	331	0		0	829	829	0		0	91	91	0
CNA-USP6	0	1205	1205	0		0	327	327	0		0	793	793	0		0	85	85	0
CNA-VEGFA	2	1246	1248	0.160256		0	330	330	0		1	825	826	0.121065		1	91	92	1.08696
CNA-VEGFB	0	1244	1244	0		0	328	328	0		0	825	825	0		0	91	91	0
CNA-VTI1A	0	1221	1221	0		0	330	330	0		0	802	802	0		0	89	89	0
CNA-WDCP	0	1252	1252	0		0	331	331	0		0	830	830	0		0	91	91	0
CNA-WIF1	2	1239	1241	0.16116		1	330	331	0.302115		1	819	820	0.121951		0	90	90	0
CNA-WISP3	1	1239	1240	0.0806452		0	331	331	0		1	817	818	0.122249		0	91	91	0
CNA-WRN	0	1167	1167	0		0	316	316	0		0	767	767	0		0	84	84	0
CNA-WT1	2	1211	1213	0.16488		0	319	319	0		2	806	808	0.247525		0	86	86	0
CNA-WWTR1	2	1235	1237	0.161681		2	328	330	0.606061		0	817	817	0		0	90	90	0
CNA-XPA	1	1239	1240	0.0806452		1	329	330	0.30303		0	820	820	0		0	90	90	0
CNA-XPC	0	1249	1249	0		0	331	331	0		0	827	827	0		0	91	91	0
CNA-XPO1	1	1221	1222	0.0818331		0	327	327	0		1	805	806	0.124069		0	89	89	0
CNA-YWHAE	0	1138	1138	0		0	308	308	0		0	749	749	0		0	81	81	0
CNA-ZMYM2	0	1229	1229	0		0	331	331	0		0	808	808	0		0	90	90	0
CNA-ZNF217	3	1241	1244	0.241158		2	328	330	0.606061		1	823	824	0.121359		0	90	90	0
CNA-ZNF331	0	1253	1253	0		0	331	331	0		0	831	831	0		0	91	91	0
CNA-ZNF384	1	1251	1252	0.0798722		0	331	331	0		1	829	830	0.120482		0	91	91	0
CNA-ZNF521	1	1172	1173	0.0852515		0	321	321	0		1	764	765	0.130719		0	87	87	0
CNA-ZNF703	9	1245	1254	0.717703		0	331	331	0		6	825	831	0.722022		3	89	92	3.26087
IHC-Mismatch Repair Status	3	1212	1215	0.246914		1	326	327	0.30581		2	800	802	0.249377		0	86	86	0
IHC-MLH1	1222	1	1223	99.9182		327	0	327	100		809	1	810	99.8765		86	0	86	100
IHC-MSH2	1226	2	1228	99.8371		328	1	329	99.696		812	1	813	99.877		86	0	86	100
IHC-MSH6	1216	2	1218	99.8358		326	1	327	99.6942		804	1	805	99.8758		86	0	86	100
IHC-PMS2	1217	1	1218	99.9179		327	0	327	100		804	1	805	99.8758		86	0	86	100
NGS-ABI1	0	1157	1157	0		0	323	323	0		0	747	747	0		0	87	87	0
NGS-ABL1	0	1267	1267	0		0	338	338	0		0	838	838	0		0	91	91	0
NGS-ABL2	0	1265	1265	0		0	338	338	0		0	836	836	0		0	91	91	0
NGS-ACKR3	0	1268	1268	0		0	338	338	0		0	839	839	0		0	91	91	0
NGS-ACSL3	0	1248	1248	0		0	337	337	0		0	821	821	0		0	90	90	0
NGS-ACSL6	0	1247	1247	0		0	338	338	0		0	819	819	0		0	90	90	0
NGS-ADGRA2	0	275	275	0		0	69	69	0		0	188	188	0		0	18	18	0
NGS-AFDN	0	1246	1246	0		0	338	338	0		0	818	818	0		0	90	90	0
NGS-AFF1	0	1227	1227	0		0	333	333	0		0	804	804	0		0	90	90	0
NGS-AFF3	0	958	958	0		0	275	275	0		0	609	609	0		0	74	74	0
NGS-AFF4	0	1043	1043	0		0	283	283	0		0	688	688	0		0	72	72	0
NGS-AKAP9	0	931	931	0		0	256	256	0		0	609	609	0		0	66	66	0
NGS-AKT1	1	1265	1266	0.0789889		0	337	337	0		1	837	838	0.119332		0	91	91	0
NGS-AKT2	0	1260	1260	0		0	333	333	0		0	835	835	0		0	92	92	0
NGS-AKT3	0	1244	1244	0		0	336	336	0		0	818	818	0		0	90	90	0
NGS-ALDH2	0	1261	1261	0		0	338	338	0		0	833	833	0		0	90	90	0
NGS-ALK	0	1267	1267	0		0	338	338	0		0	838	838	0		0	91	91	0
NGS-AMER1	1	1238	1239	0.0807103		0	333	333	0		1	816	817	0.122399		0	89	89	0
NGS-APC	28	1226	1254	2.23285		9	328	337	2.67062		16	812	828	1.93237		3	86	89	3.37079
NGS-AR	0	1252	1252	0		0	337	337	0		0	825	825	0		0	90	90	0
NGS-ARAF	3	1231	1234	0.243112		0	325	325	0		2	817	819	0.2442		1	89	90	1.11111
NGS-ARFRP1	0	1269	1269	0		0	338	338	0		0	839	839	0		0	92	92	0
NGS-ARHGAP26	0	1250	1250	0		0	338	338	0		0	822	822	0		0	90	90	0
NGS-ARHGEF12	0	1156	1156	0		0	313	313	0		0	758	758	0		0	85	85	0
NGS-ARID1A	48	270	318	15.0943		13	78	91	14.2857		30	176	206	14.5631		5	16	21	23.8095
NGS-ARID2	130	1099	1229	10.5777		40	292	332	12.0482		77	731	808	9.5297		13	76	89	14.6067
NGS-ARNT	0	1072	1072	0		0	289	289	0		0	707	707	0		0	76	76	0
NGS-ASPSCR1	0	398	398	0		0	94	94	0		0	268	268	0		0	36	36	0
NGS-ASXL1	10	296	306	3.26797		1	76	77	1.2987		9	194	203	4.4335		0	26	26	0
NGS-ATF1	0	1225	1225	0		0	331	331	0		0	805	805	0		0	89	89	0
NGS-ATIC	0	982	982	0		0	256	256	0		0	653	653	0		0	73	73	0
NGS-ATM	41	1205	1246	3.29053		9	326	335	2.68657		27	794	821	3.28867		5	85	90	5.55556
NGS-ATP1A1	0	1256	1256	0		0	335	335	0		0	830	830	0		0	91	91	0
NGS-ATP2B3	0	946	946	0		0	241	241	0		0	638	638	0		0	67	67	0
NGS-ATR	0	1235	1235	0		0	332	332	0		0	815	815	0		0	88	88	0
NGS-ATRX	36	514	550	6.54545		13	152	165	7.87879		20	341	361	5.54017		3	21	24	12.5
NGS-AURKA	0	1245	1245	0		0	334	334	0		0	821	821	0		0	90	90	0
NGS-AURKB	0	1134	1134	0		0	299	299	0		0	752	752	0		0	83	83	0
NGS-AXIN1	0	1041	1041	0		0	267	267	0		0	700	700	0		0	74	74	0
NGS-AXL	0	293	293	0		0	78	78	0		0	185	185	0		0	30	30	0
NGS-BAP1	19	1208	1227	1.54849		7	312	319	2.19436		12	804	816	1.47059		0	92	92	0
NGS-BARD1	1	1248	1249	0.0800641		0	338	338	0		1	820	821	0.121803		0	90	90	0
NGS-BCL10	0	952	952	0		0	255	255	0		0	625	625	0		0	72	72	0
NGS-BCL11A	0	785	785	0		0	207	207	0		0	533	533	0		0	45	45	0
NGS-BCL11B	0	1199	1199	0		0	317	317	0		0	796	796	0		0	86	86	0
NGS-BCL2	0	1268	1268	0		0	338	338	0		0	839	839	0		0	91	91	0
NGS-BCL2L11	0	1268	1268	0		0	338	338	0		0	839	839	0		0	91	91	0
NGS-BCL2L2	0	1268	1268	0		0	338	338	0		0	838	838	0		0	92	92	0
NGS-BCL3	0	537	537	0		0	146	146	0		0	355	355	0		0	36	36	0
NGS-BCL6	0	1255	1255	0		0	334	334	0		0	830	830	0		0	91	91	0
NGS-BCL7A	0	1263	1263	0		0	338	338	0		0	834	834	0		0	91	91	0
NGS-BCL9	0	1266	1266	0		0	338	338	0		0	837	837	0		0	91	91	0
NGS-BCOR	1	1222	1223	0.0817661		0	329	329	0		1	806	807	0.123916		0	87	87	0
NGS-BCORL1	0	1260	1260	0		0	337	337	0		0	832	832	0		0	91	91	0
NGS-BCR	0	1050	1050	0		0	284	284	0		0	697	697	0		0	69	69	0
NGS-BIRC3	0	299	299	0		0	89	89	0		0	188	188	0		0	22	22	0
NGS-BLM	7	1238	1245	0.562249		0	336	336	0		6	813	819	0.732601		1	89	90	1.11111
NGS-BMPR1A	1	1247	1248	0.0801282		0	337	337	0		1	821	822	0.121655		0	89	89	0
NGS-BRAF	481	778	1259	38.2049		128	210	338	37.8698		309	520	829	37.2738		44	48	92	47.8261
NGS-BRCA1	18	1226	1244	1.44695		5	326	331	1.51057		13	811	824	1.57767		0	89	89	0
NGS-BRCA2	22	1210	1232	1.78571		4	328	332	1.20482		14	798	812	1.72414		4	84	88	4.54545
NGS-BRD3	0	997	997	0		0	249	249	0		0	676	676	0		0	72	72	0
NGS-BRD4	0	524	524	0		0	125	125	0		0	366	366	0		0	33	33	0
NGS-BRIP1	6	1228	1234	0.486224		2	331	333	0.600601		3	810	813	0.369004		1	87	88	1.13636
NGS-BTG1	0	1267	1267	0		0	338	338	0		0	837	837	0		0	92	92	0
NGS-BTK	0	1018	1018	0		0	288	288	0		0	658	658	0		0	72	72	0
NGS-BUB1B	0	940	940	0		0	243	243	0		0	626	626	0		0	71	71	0
NGS-C15orf65	0	1267	1267	0		0	338	338	0		0	838	838	0		0	91	91	0
NGS-CACNA1D	0	644	644	0		0	162	162	0		0	433	433	0		0	49	49	0
NGS-CALR	0	1254	1254	0		0	335	335	0		0	827	827	0		0	92	92	0
NGS-CAMTA1	0	1236	1236	0		0	334	334	0		0	814	814	0		0	88	88	0
NGS-CANT1	0	1269	1269	0		0	338	338	0		0	839	839	0		0	92	92	0
NGS-CARD11	5	1254	1259	0.397141		1	334	335	0.298507		3	829	832	0.360577		1	91	92	1.08696
NGS-CARS	0	1262	1262	0		0	337	337	0		0	834	834	0		0	91	91	0
NGS-CASP8	0	1163	1163	0		0	319	319	0		0	764	764	0		0	80	80	0
NGS-CBFA2T3	0	918	918	0		0	229	229	0		0	626	626	0		0	63	63	0
NGS-CBFB	0	1263	1263	0		0	338	338	0		0	834	834	0		0	91	91	0
NGS-CBL	0	1065	1065	0		0	286	286	0		0	702	702	0		0	77	77	0
NGS-CBLB	0	1177	1177	0		0	320	320	0		0	770	770	0		0	87	87	0
NGS-CBLC	0	1265	1265	0		0	338	338	0		0	835	835	0		0	92	92	0
NGS-CCDC6	0	836	836	0		0	224	224	0		0	556	556	0		0	56	56	0
NGS-CCNB1IP1	0	1259	1259	0		0	338	338	0		0	830	830	0		0	91	91	0
NGS-CCND1	2	1267	1269	0.157604		0	338	338	0		1	838	839	0.11919		1	91	92	1.08696
NGS-CCND2	0	1268	1268	0		0	338	338	0		0	839	839	0		0	91	91	0
NGS-CCND3	0	1266	1266	0		0	338	338	0		0	836	836	0		0	92	92	0
NGS-CCNE1	0	953	953	0		0	244	244	0		0	637	637	0		0	72	72	0
NGS-CD274	0	1152	1152	0		0	315	315	0		0	754	754	0		0	83	83	0
NGS-CD74	0	1138	1138	0		0	292	292	0		0	761	761	0		0	85	85	0
NGS-CD79A	0	257	257	0		0	63	63	0		0	177	177	0		0	17	17	0
NGS-CD79B	0	1267	1267	0		0	338	338	0		0	837	837	0		0	92	92	0
NGS-CDC73	10	1159	1169	0.855432		2	318	320	0.625		8	754	762	1.04987		0	87	87	0
NGS-CDH1	4	1256	1260	0.31746		1	336	337	0.296736		3	829	832	0.360577		0	91	91	0
NGS-CDH11	0	1260	1260	0		0	338	338	0		0	831	831	0		0	91	91	0
NGS-CDK12	1	1264	1265	0.0790514		0	338	338	0		1	835	836	0.119617		0	91	91	0
NGS-CDK4	8	1260	1268	0.630915		0	338	338	0		6	832	838	0.71599		2	90	92	2.17391
NGS-CDK6	0	1177	1177	0		0	320	320	0		0	772	772	0		0	85	85	0
NGS-CDK8	0	1228	1228	0		0	337	337	0		0	802	802	0		0	89	89	0
NGS-CDKN1B	6	1253	1259	0.476569		1	336	337	0.296736		5	826	831	0.601685		0	91	91	0
NGS-CDKN2A	202	901	1103	18.3137		54	244	298	18.1208		127	599	726	17.4931		21	58	79	26.5823
NGS-CDKN2B	0	1255	1255	0		0	337	337	0		0	827	827	0		0	91	91	0
NGS-CDKN2C	0	1267	1267	0		0	338	338	0		0	837	837	0		0	92	92	0
NGS-CDX2	0	1267	1267	0		0	338	338	0		0	837	837	0		0	92	92	0
NGS-CEBPA	0	652	652	0		0	161	161	0		0	451	451	0		0	40	40	0
NGS-CHCHD7	0	1262	1262	0		0	338	338	0		0	834	834	0		0	90	90	0
NGS-CHEK1	0	1226	1226	0		0	331	331	0		0	807	807	0		0	88	88	0
NGS-CHEK2	22	1195	1217	1.80772		4	325	329	1.21581		18	782	800	2.25		0	88	88	0
NGS-CHIC2	0	1115	1115	0		0	315	315	0		0	721	721	0		0	79	79	0
NGS-CHN1	0	1126	1126	0		0	311	311	0		0	736	736	0		0	79	79	0
NGS-CIC	10	1233	1243	0.804505		3	332	335	0.895522		6	813	819	0.732601		1	88	89	1.1236
NGS-CIITA	0	1264	1264	0		0	338	338	0		0	835	835	0		0	91	91	0
NGS-CLP1	0	1255	1255	0		0	335	335	0		0	830	830	0		0	90	90	0
NGS-CLTC	0	1249	1249	0		0	337	337	0		0	822	822	0		0	90	90	0
NGS-CLTCL1	0	1195	1195	0		0	322	322	0		0	786	786	0		0	87	87	0
NGS-CNBP	0	1263	1263	0		0	337	337	0		0	835	835	0		0	91	91	0
NGS-CNOT3	0	1267	1267	0		0	338	338	0		0	837	837	0		0	92	92	0
NGS-CNTRL	0	1140	1140	0		0	310	310	0		0	750	750	0		0	80	80	0
NGS-COL1A1	0	357	357	0		0	77	77	0		0	245	245	0		0	35	35	0
NGS-COPB1	0	1000	1000	0		0	285	285	0		0	648	648	0		0	67	67	0
NGS-COX6C	0	1267	1267	0		0	338	338	0		0	838	838	0		0	91	91	0
NGS-CREB1	0	1240	1240	0		0	337	337	0		0	813	813	0		0	90	90	0
NGS-CREB3L1	0	1260	1260	0		0	338	338	0		0	833	833	0		0	89	89	0
NGS-CREB3L2	0	1160	1160	0		0	304	304	0		0	769	769	0		0	87	87	0
NGS-CREBBP	8	1230	1238	0.646204		3	330	333	0.900901		4	812	816	0.490196		1	88	89	1.1236
NGS-CRKL	0	1268	1268	0		0	338	338	0		0	839	839	0		0	91	91	0
NGS-CRLF2	0	1258	1258	0		0	337	337	0		0	831	831	0		0	90	90	0
NGS-CRTC1	0	1251	1251	0		0	329	329	0		0	830	830	0		0	92	92	0
NGS-CRTC3	0	1257	1257	0		0	336	336	0		0	831	831	0		0	90	90	0
NGS-CSF1R	0	1265	1265	0		0	338	338	0		0	836	836	0		0	91	91	0
NGS-CSF3R	0	1252	1252	0		0	335	335	0		0	827	827	0		0	90	90	0
NGS-CTCF	0	1266	1266	0		0	338	338	0		0	837	837	0		0	91	91	0
NGS-CTLA4	0	1260	1260	0		0	338	338	0		0	831	831	0		0	91	91	0
NGS-CTNNA1	0	1253	1253	0		0	337	337	0		0	825	825	0		0	91	91	0
NGS-CTNNB1	44	1218	1262	3.48653		15	323	338	4.43787		26	807	833	3.12125		3	88	91	3.2967
NGS-CYLD	13	1199	1212	1.07261		4	326	330	1.21212		9	788	797	1.12923		0	85	85	0
NGS-CYP2D6	0	1205	1205	0		0	316	316	0		0	800	800	0		0	89	89	0
NGS-DAXX	0	1246	1246	0		0	333	333	0		0	822	822	0		0	91	91	0
NGS-DDB2	0	1256	1256	0		0	337	337	0		0	829	829	0		0	90	90	0
NGS-DDIT3	0	1267	1267	0		0	338	338	0		0	837	837	0		0	92	92	0
NGS-DDR2	0	1267	1267	0		0	338	338	0		0	838	838	0		0	91	91	0
NGS-DDX10	0	1242	1242	0		0	335	335	0		0	818	818	0		0	89	89	0
NGS-DDX5	0	1257	1257	0		0	338	338	0		0	829	829	0		0	90	90	0
NGS-DDX6	0	1254	1254	0		0	336	336	0		0	828	828	0		0	90	90	0
NGS-DEK	0	1244	1244	0		0	333	333	0		0	822	822	0		0	89	89	0
NGS-DICER1	13	1237	1250	1.04		3	335	338	0.887574		8	814	822	0.973236		2	88	90	2.22222
NGS-DNM2	0	1266	1266	0		0	338	338	0		0	837	837	0		0	91	91	0
NGS-DNMT3A	15	744	759	1.97628		4	191	195	2.05128		10	498	508	1.9685		1	55	56	1.78571
NGS-DOT1L	0	760	760	0		0	187	187	0		0	523	523	0		0	50	50	0
NGS-EBF1	0	999	999	0		0	254	254	0		0	671	671	0		0	74	74	0
NGS-ECT2L	0	1238	1238	0		0	335	335	0		0	813	813	0		0	90	90	0
NGS-EGFR	1	1261	1262	0.0792393		0	338	338	0		0	833	833	0		1	90	91	1.0989
NGS-EGFR T790M	0	0	0	#DIV/0!		0	0	0	#DIV/0!		0	0	0	#DIV/0!		0	0	0	#DIV/0!
NGS-EGFR Tertiary Mutation	0	0	0	#DIV/0!		0	0	0	#DIV/0!		0	0	0	#DIV/0!		0	0	0	#DIV/0!
NGS-EIF4A2	0	1194	1194	0		0	320	320	0		0	785	785	0		0	89	89	0
NGS-ELF4	0	1164	1164	0		0	309	309	0		0	773	773	0		0	82	82	0
NGS-ELK4	0	1245	1245	0		0	336	336	0		0	818	818	0		0	91	91	0
NGS-ELL	0	158	158	0		0	40	40	0		0	103	103	0		0	15	15	0
NGS-ELN	0	779	779	0		0	197	197	0		0	526	526	0		0	56	56	0
NGS-EML4	0	1012	1012	0		0	285	285	0		0	653	653	0		0	74	74	0
NGS-EMSY	0	1211	1211	0		0	328	328	0		0	794	794	0		0	89	89	0
NGS-EP300	3	1252	1255	0.239044		2	335	337	0.593472		1	826	827	0.120919		0	91	91	0
NGS-EPHA3	0	1234	1234	0		0	334	334	0		0	809	809	0		0	91	91	0
NGS-EPHA5	0	1236	1236	0		0	335	335	0		0	813	813	0		0	88	88	0
NGS-EPHB1	0	1266	1266	0		0	338	338	0		0	837	837	0		0	91	91	0
NGS-EPS15	0	442	442	0		0	121	121	0		0	287	287	0		0	34	34	0
NGS-ERBB2	5	1262	1267	0.394633		2	336	338	0.591716		3	835	838	0.357995		0	91	91	0
NGS-ERBB3	2	1250	1252	0.159744		0	333	333	0		2	826	828	0.241546		0	91	91	0
NGS-ERBB4	12	1241	1253	0.957702		2	336	338	0.591716		9	815	824	1.09223		1	90	91	1.0989
NGS-ERC1	0	1255	1255	0		0	338	338	0		0	826	826	0		0	91	91	0
NGS-ERCC1	0	1264	1264	0		0	338	338	0		0	834	834	0		0	92	92	0
NGS-ERCC2	12	1236	1248	0.961538		4	327	331	1.20846		7	820	827	0.846433		1	89	90	1.11111
NGS-ERCC3	0	1210	1210	0		0	321	321	0		0	802	802	0		0	87	87	0
NGS-ERCC4	0	1256	1256	0		0	337	337	0		0	829	829	0		0	90	90	0
NGS-ERCC5	0	1256	1256	0		0	337	337	0		0	829	829	0		0	90	90	0
NGS-ERG	0	1253	1253	0		0	338	338	0		0	826	826	0		0	89	89	0
NGS-ESR1	0	1250	1250	0		0	338	338	0		0	822	822	0		0	90	90	0
NGS-ETV1	0	1150	1150	0		0	316	316	0		0	751	751	0		0	83	83	0
NGS-ETV4	0	1001	1001	0		0	254	254	0		0	670	670	0		0	77	77	0
NGS-ETV5	0	1240	1240	0		0	332	332	0		0	817	817	0		0	91	91	0
NGS-ETV6	0	1267	1267	0		0	338	338	0		0	838	838	0		0	91	91	0
NGS-EWSR1	0	838	838	0		0	219	219	0		0	555	555	0		0	64	64	0
NGS-EXT1	0	1259	1259	0		0	338	338	0		0	831	831	0		0	90	90	0
NGS-EXT2	0	1259	1259	0		0	338	338	0		0	831	831	0		0	90	90	0
NGS-EZH2	15	1239	1254	1.19617		4	332	336	1.19048		10	817	827	1.20919		1	90	91	1.0989
NGS-EZR	0	1260	1260	0		0	337	337	0		0	832	832	0		0	91	91	0
NGS-FAM46C	0	1268	1268	0		0	338	338	0		0	839	839	0		0	91	91	0
NGS-FANCA	13	1233	1246	1.04334		4	333	337	1.18694		9	810	819	1.0989		0	90	90	0
NGS-FANCC	4	1217	1221	0.3276		3	328	331	0.906344		1	802	803	0.124533		0	87	87	0
NGS-FANCD2	7	1227	1234	0.567261		0	334	334	0		7	804	811	0.863132		0	89	89	0
NGS-FANCE	2	138	140	1.42857		0	31	31	0		2	94	96	2.08333		0	13	13	0
NGS-FANCF	2	1267	1269	0.157604		1	337	338	0.295858		1	838	839	0.11919		0	92	92	0
NGS-FANCG	2	1262	1264	0.158228		0	337	337	0		2	834	836	0.239234		0	91	91	0
NGS-FANCL	6	1206	1212	0.49505		1	329	330	0.30303		5	789	794	0.629723		0	88	88	0
NGS-FAS	1	1217	1218	0.0821018		0	333	333	0		1	798	799	0.125156		0	86	86	0
NGS-FBXO11	0	1203	1203	0		0	332	332	0		0	785	785	0		0	86	86	0
NGS-FBXW7	45	1151	1196	3.76254		15	314	329	4.55927		27	754	781	3.45711		3	83	86	3.48837
NGS-FCRL4	0	1258	1258	0		0	338	338	0		0	830	830	0		0	90	90	0
NGS-FEV	0	643	643	0		0	161	161	0		0	437	437	0		0	45	45	0
NGS-FGF10	0	1259	1259	0		0	338	338	0		0	831	831	0		0	90	90	0
NGS-FGF14	0	1257	1257	0		0	338	338	0		0	830	830	0		0	89	89	0
NGS-FGF19	0	1206	1206	0		0	318	318	0		0	801	801	0		0	87	87	0
NGS-FGF23	0	1268	1268	0		0	338	338	0		0	839	839	0		0	91	91	0
NGS-FGF3	0	1093	1093	0		0	277	277	0		0	734	734	0		0	82	82	0
NGS-FGF4	0	1240	1240	0		0	330	330	0		0	821	821	0		0	89	89	0
NGS-FGF6	0	1268	1268	0		0	338	338	0		0	839	839	0		0	91	91	0
NGS-FGFR1	1	1265	1266	0.0789889		0	338	338	0		1	836	837	0.119474		0	91	91	0
NGS-FGFR1OP	0	629	629	0		0	179	179	0		0	407	407	0		0	43	43	0
NGS-FGFR2	9	1244	1253	0.718276		3	335	338	0.887574		3	822	825	0.363636		3	87	90	3.33333
NGS-FGFR3	0	1214	1214	0		0	321	321	0		0	802	802	0		0	91	91	0
NGS-FGFR4	1	1159	1160	0.0862069		0	296	296	0		0	780	780	0		1	83	84	1.19048
NGS-FH	7	1251	1258	0.556439		1	336	337	0.296736		6	825	831	0.722022		0	90	90	0
NGS-FHIT	0	1250	1250	0		0	338	338	0		0	822	822	0		0	90	90	0
NGS-FIP1L1	0	1221	1221	0		0	332	332	0		0	800	800	0		0	89	89	0
NGS-FLCN	5	1264	1269	0.394011		1	337	338	0.295858		3	836	839	0.357569		1	91	92	1.08696
NGS-FLI1	0	1018	1018	0		0	269	269	0		0	679	679	0		0	70	70	0
NGS-FLT1	0	1246	1246	0		0	338	338	0		0	818	818	0		0	90	90	0
NGS-FLT3	0	289	289	0		0	75	75	0		0	186	186	0		0	28	28	0
NGS-FLT4	0	1177	1177	0		0	303	303	0		0	790	790	0		0	84	84	0
NGS-FNBP1	0	902	902	0		0	240	240	0		0	597	597	0		0	65	65	0
NGS-FOXA1	0	1267	1267	0		0	338	338	0		0	838	838	0		0	91	91	0
NGS-FOXL2	0	1263	1263	0		0	337	337	0		0	834	834	0		0	92	92	0
NGS-FOXO1	0	1126	1126	0		0	295	295	0		0	749	749	0		0	82	82	0
NGS-FOXO3	0	1268	1268	0		0	338	338	0		0	839	839	0		0	91	91	0
NGS-FOXO4	0	1259	1259	0		0	336	336	0		0	832	832	0		0	91	91	0
NGS-FOXP1	0	1237	1237	0		0	334	334	0		0	813	813	0		0	90	90	0
NGS-FSTL3	0	124	124	0		0	27	27	0		0	88	88	0		0	9	9	0
NGS-FUBP1	6	1149	1155	0.519481		2	317	319	0.626959		4	749	753	0.531208		0	83	83	0
NGS-FUS	0	1179	1179	0		0	315	315	0		0	778	778	0		0	86	86	0
NGS-GAS7	0	1268	1268	0		0	338	338	0		0	838	838	0		0	92	92	0
NGS-GATA1	0	1265	1265	0		0	338	338	0		0	836	836	0		0	91	91	0
NGS-GATA2	0	1258	1258	0		0	333	333	0		0	833	833	0		0	92	92	0
NGS-GATA3	1	1267	1268	0.0788644		0	338	338	0		1	838	839	0.11919		0	91	91	0
NGS-GID4	0	1258	1258	0		0	338	338	0		0	829	829	0		0	91	91	0
NGS-GMPS	0	1248	1248	0		0	337	337	0		0	821	821	0		0	90	90	0
NGS-GNA11	13	1255	1268	1.02524		2	336	338	0.591716		10	828	838	1.19332		1	91	92	1.08696
NGS-GNA13	3	1242	1245	0.240964		1	334	335	0.298507		0	820	820	0		2	88	90	2.22222
NGS-GNAQ	15	1247	1262	1.18859		5	333	338	1.47929		8	825	833	0.960384		2	89	91	2.1978
NGS-GNAS	3	1260	1263	0.23753		0	337	337	0		2	833	835	0.239521		1	90	91	1.0989
NGS-GOLGA5	0	1240	1240	0		0	334	334	0		0	816	816	0		0	90	90	0
NGS-GOPC	0	879	879	0		0	258	258	0		0	557	557	0		0	64	64	0
NGS-GPC3	0	1212	1212	0		0	330	330	0		0	793	793	0		0	89	89	0
NGS-GPHN	0	1134	1134	0		0	317	317	0		0	734	734	0		0	83	83	0
NGS-GRIN2A	0	1265	1265	0		0	338	338	0		0	836	836	0		0	91	91	0
NGS-GSK3B	0	1226	1226	0		0	335	335	0		0	801	801	0		0	90	90	0
NGS-H3F3A	0	1251	1251	0		0	336	336	0		0	825	825	0		0	90	90	0
NGS-H3F3B	0	1269	1269	0		0	338	338	0		0	839	839	0		0	92	92	0
NGS-HERPUD1	0	1259	1259	0		0	338	338	0		0	830	830	0		0	91	91	0
NGS-HEY1	0	1268	1268	0		0	338	338	0		0	838	838	0		0	92	92	0
NGS-HGF	0	1208	1208	0		0	327	327	0		0	792	792	0		0	89	89	0
NGS-HIP1	0	1156	1156	0		0	305	305	0		0	767	767	0		0	84	84	0
NGS-HIST1H3B	1	1268	1269	0.0788022		0	338	338	0		1	838	839	0.11919		0	92	92	0
NGS-HIST1H4I	0	1269	1269	0		0	338	338	0		0	839	839	0		0	92	92	0
NGS-HLF	0	1269	1269	0		0	338	338	0		0	839	839	0		0	92	92	0
NGS-HMGA1	0	1268	1268	0		0	338	338	0		0	838	838	0		0	92	92	0
NGS-HMGA2	0	1135	1135	0		0	313	313	0		0	742	742	0		0	80	80	0
NGS-HMGN2P46	0	146	146	0		0	39	39	0		0	95	95	0		0	12	12	0
NGS-HNF1A	6	1261	1267	0.47356		2	336	338	0.591716		4	834	838	0.477327		0	91	91	0
NGS-HNRNPA2B1	0	1263	1263	0		0	338	338	0		0	833	833	0		0	92	92	0
NGS-HOOK3	0	1159	1159	0		0	314	314	0		0	762	762	0		0	83	83	0
NGS-HOXA11	0	1212	1212	0		0	324	324	0		0	798	798	0		0	90	90	0
NGS-HOXA13	0	964	964	0		0	235	235	0		0	655	655	0		0	74	74	0
NGS-HOXA9	0	1269	1269	0		0	338	338	0		0	839	839	0		0	92	92	0
NGS-HOXC11	0	1265	1265	0		0	337	337	0		0	836	836	0		0	92	92	0
NGS-HOXC13	0	1260	1260	0		0	337	337	0		0	831	831	0		0	92	92	0
NGS-HOXD11	0	437	437	0		0	113	113	0		0	295	295	0		0	29	29	0
NGS-HOXD13	0	1268	1268	0		0	338	338	0		0	838	838	0		0	92	92	0
NGS-HRAS	17	1252	1269	1.33964		4	334	338	1.18343		13	826	839	1.54946		0	92	92	0
NGS-HSP90AA1	0	1257	1257	0		0	337	337	0		0	830	830	0		0	90	90	0
NGS-HSP90AB1	0	1260	1260	0		0	337	337	0		0	831	831	0		0	92	92	0
NGS-IDH1	27	1236	1263	2.13777		6	332	338	1.77515		20	814	834	2.39808		1	90	91	1.0989
NGS-IDH2	2	1264	1266	0.157978		0	338	338	0		1	835	836	0.119617		1	91	92	1.08696
NGS-IGF1R	0	1266	1266	0		0	338	338	0		0	837	837	0		0	91	91	0
NGS-IKBKE	0	1257	1257	0		0	333	333	0		0	834	834	0		0	90	90	0
NGS-IKZF1	0	1264	1264	0		0	338	338	0		0	835	835	0		0	91	91	0
NGS-IL2	0	1232	1232	0		0	336	336	0		0	808	808	0		0	88	88	0
NGS-IL21R	0	1266	1266	0		0	338	338	0		0	837	837	0		0	91	91	0
NGS-IL6ST	0	1197	1197	0		0	330	330	0		0	783	783	0		0	84	84	0
NGS-IL7R	0	1257	1257	0		0	338	338	0		0	830	830	0		0	89	89	0
NGS-INHBA	0	1269	1269	0		0	338	338	0		0	839	839	0		0	92	92	0
NGS-IRF4	0	1269	1269	0		0	338	338	0		0	839	839	0		0	92	92	0
NGS-IRS2	0	1254	1254	0		0	337	337	0		0	827	827	0		0	90	90	0
NGS-ITK	0	1247	1247	0		0	338	338	0		0	819	819	0		0	90	90	0
NGS-JAK1	10	1228	1238	0.807754		1	334	335	0.298507		9	804	813	1.10701		0	90	90	0
NGS-JAK2	3	1240	1243	0.241352		1	335	336	0.297619		2	816	818	0.244499		0	89	89	0
NGS-JAK3	0	1221	1221	0		0	322	322	0		0	811	811	0		0	88	88	0
NGS-JAZF1	0	1261	1261	0		0	338	338	0		0	832	832	0		0	91	91	0
NGS-JUN	0	1269	1269	0		0	338	338	0		0	839	839	0		0	92	92	0
NGS-KAT6A	0	1258	1258	0		0	337	337	0		0	830	830	0		0	91	91	0
NGS-KAT6B	0	1234	1234	0		0	333	333	0		0	813	813	0		0	88	88	0
NGS-KCNJ5	0	1268	1268	0		0	338	338	0		0	839	839	0		0	91	91	0
NGS-KDM5A	0	1250	1250	0		0	337	337	0		0	823	823	0		0	90	90	0
NGS-KDM5C	10	622	632	1.58228		1	164	165	0.606061		6	415	421	1.42518		3	43	46	6.52174
NGS-KDM6A	3	1135	1138	0.26362		1	310	311	0.321543		2	743	745	0.268456		0	82	82	0
NGS-KDR	19	1240	1259	1.50913		4	334	338	1.18343		15	816	831	1.80505		0	90	90	0
NGS-KDSR	0	1256	1256	0		0	337	337	0		0	829	829	0		0	90	90	0
NGS-KEAP1	4	1265	1269	0.315209		2	336	338	0.591716		1	838	839	0.11919		1	91	92	1.08696
NGS-KIAA1549	0	582	582	0		0	135	135	0		0	405	405	0		0	42	42	0
NGS-KIF5B	0	1156	1156	0		0	315	315	0		0	761	761	0		0	80	80	0
NGS-KIT	80	1182	1262	6.33914		27	311	338	7.98817		50	784	834	5.9952		3	87	90	3.33333
NGS-KLF4	0	1268	1268	0		0	338	338	0		0	839	839	0		0	91	91	0
NGS-KLHL6	0	1266	1266	0		0	338	338	0		0	837	837	0		0	91	91	0
NGS-KLK2	0	1267	1267	0		0	338	338	0		0	838	838	0		0	91	91	0
NGS-KMT2A	50	1143	1193	4.19111		18	304	322	5.59006		24	760	784	3.06122		8	79	87	9.1954
NGS-KMT2C	16	1023	1039	1.53994		5	279	284	1.76056		8	668	676	1.18343		3	76	79	3.79747
NGS-KMT2D	20	1145	1165	1.71674		3	293	296	1.01351		17	767	784	2.16837		0	85	85	0
NGS-KNL1	0	820	820	0		0	226	226	0		0	539	539	0		0	55	55	0
NGS-KRAS	30	1232	1262	2.37718		9	329	338	2.66272		20	814	834	2.39808		1	89	90	1.11111
NGS-KTN1	0	1225	1225	0		0	333	333	0		0	804	804	0		0	88	88	0
NGS-LASP1	0	1240	1240	0		0	333	333	0		0	816	816	0		0	91	91	0
NGS-LCK	0	1265	1265	0		0	338	338	0		0	836	836	0		0	91	91	0
NGS-LCP1	0	1258	1258	0		0	338	338	0		0	830	830	0		0	90	90	0
NGS-LGR5	0	1240	1240	0		0	335	335	0		0	815	815	0		0	90	90	0
NGS-LHFPL6	0	1268	1268	0		0	338	338	0		0	839	839	0		0	91	91	0
NGS-LIFR	0	1085	1085	0		0	305	305	0		0	705	705	0		0	75	75	0
NGS-LMO1	0	1268	1268	0		0	338	338	0		0	839	839	0		0	91	91	0
NGS-LMO2	0	1097	1097	0		0	288	288	0		0	732	732	0		0	77	77	0
NGS-LPP	0	1266	1266	0		0	338	338	0		0	837	837	0		0	91	91	0
NGS-LRIG3	0	1240	1240	0		0	336	336	0		0	814	814	0		0	90	90	0
NGS-LRP1B	0	1243	1243	0		0	335	335	0		0	819	819	0		0	89	89	0
NGS-LYL1	0	789	789	0		0	200	200	0		0	531	531	0		0	58	58	0
NGS-MAF	0	1244	1244	0		0	336	336	0		0	818	818	0		0	90	90	0
NGS-MAFB	0	1260	1260	0		0	336	336	0		0	832	832	0		0	92	92	0
NGS-MALT1	0	38	38	0		0	12	12	0		0	21	21	0		0	5	5	0
NGS-MAML2	0	1256	1256	0		0	338	338	0		0	828	828	0		0	90	90	0
NGS-MAP2K1	53	1215	1268	4.17981		12	326	338	3.5503		36	803	839	4.29082		5	86	91	5.49451
NGS-MAP2K2	10	1254	1264	0.791139		1	334	335	0.298507		9	828	837	1.07527		0	92	92	0
NGS-MAP2K4	3	1109	1112	0.269784		0	305	305	0		3	723	726	0.413223		0	81	81	0
NGS-MAP3K1	2	1066	1068	0.187266		0	287	287	0		1	701	702	0.14245		1	78	79	1.26582
NGS-MAX	2	1264	1266	0.157978		1	337	338	0.295858		1	836	837	0.119474		0	91	91	0
NGS-MCL1	0	1268	1268	0		0	338	338	0		0	838	838	0		0	92	92	0
NGS-MDM2	0	1242	1242	0		0	335	335	0		0	817	817	0		0	90	90	0
NGS-MDM4	0	1264	1264	0		0	338	338	0		0	835	835	0		0	91	91	0
NGS-MDS2	0	1241	1241	0		0	334	334	0		0	818	818	0		0	89	89	0
NGS-MECOM	0	1221	1221	0		0	333	333	0		0	799	799	0		0	89	89	0
NGS-MED12	1	331	332	0.301205		0	98	98	0		1	217	218	0.458716		0	16	16	0
NGS-MEF2B	0	451	451	0		0	114	114	0		0	309	309	0		0	28	28	0
NGS-MEN1	10	1258	1268	0.788644		3	335	338	0.887574		6	832	838	0.71599		1	91	92	1.08696
NGS-MET	1	1264	1265	0.0790514		0	338	338	0		1	834	835	0.11976		0	92	92	0
NGS-MITF	12	1237	1249	0.960769		0	338	338	0		10	812	822	1.21655		2	87	89	2.24719
NGS-MKL1	0	1224	1224	0		0	321	321	0		0	813	813	0		0	90	90	0
NGS-MLF1	0	1122	1122	0		0	311	311	0		0	729	729	0		0	82	82	0
NGS-MLH1	6	1253	1259	0.476569		1	336	337	0.296736		5	826	831	0.601685		0	91	91	0
NGS-MLLT1	0	589	589	0		0	146	146	0		0	401	401	0		0	42	42	0
NGS-MLLT10	0	828	828	0		0	242	242	0		0	534	534	0		0	52	52	0
NGS-MLLT11	0	1269	1269	0		0	338	338	0		0	839	839	0		0	92	92	0
NGS-MLLT3	0	1162	1162	0		0	314	314	0		0	767	767	0		0	81	81	0
NGS-MLLT6	0	371	371	0		0	88	88	0		0	256	256	0		0	27	27	0
NGS-MN1	0	1143	1143	0		0	290	290	0		0	765	765	0		0	88	88	0
NGS-MNX1	0	31	31	0		0	7	7	0		0	19	19	0		0	5	5	0
NGS-MPL	0	1268	1268	0		0	338	338	0		0	839	839	0		0	91	91	0
NGS-MRE11	3	1146	1149	0.261097		1	311	312	0.320513		2	750	752	0.265957		0	85	85	0
NGS-MSH2	8	1231	1239	0.645682		5	329	334	1.49701		3	813	816	0.367647		0	89	89	0
NGS-MSH6	7	1225	1232	0.568182		0	336	336	0		5	802	807	0.619579		2	87	89	2.24719
NGS-MSI	2	1211	1213	0.16488		1	326	327	0.30581		1	796	797	0.125471		0	89	89	0
NGS-MSI2	0	1170	1170	0		0	308	308	0		0	774	774	0		0	88	88	0
NGS-MSN	0	1164	1164	0		0	305	305	0		0	772	772	0		0	87	87	0
NGS-MTCP1	0	1247	1247	0		0	336	336	0		0	821	821	0		0	90	90	0
NGS-MTOR	2	1247	1249	0.160128		0	337	337	0		2	820	822	0.243309		0	90	90	0
NGS-MUC1	0	306	306	0		0	70	70	0		0	207	207	0		0	29	29	0
NGS-MUTYH	25	1235	1260	1.98413		7	330	337	2.07715		14	818	832	1.68269		4	87	91	4.3956
NGS-MYB	0	1220	1220	0		0	333	333	0		0	800	800	0		0	87	87	0
NGS-MYC	0	1264	1264	0		0	338	338	0		0	834	834	0		0	92	92	0
NGS-MYCL	0	1169	1169	0		0	310	310	0		0	770	770	0		0	89	89	0
NGS-MYCN	1	1196	1197	0.0835422		0	315	315	0		1	792	793	0.126103		0	89	89	0
NGS-MYD88	0	1268	1268	0		0	338	338	0		0	838	838	0		0	92	92	0
NGS-MYH11	0	1205	1205	0		0	325	325	0		0	798	798	0		0	82	82	0
NGS-MYH9	0	1259	1259	0		0	337	337	0		0	831	831	0		0	91	91	0
NGS-NA	3	0	3	100		1	0	1	100		2	0	2	100		0	0	0	#DIV/0!
NGS-NACA	0	1249	1249	0		0	335	335	0		0	823	823	0		0	91	91	0
NGS-NBN	6	1234	1240	0.483871		2	334	336	0.595238		4	812	816	0.490196		0	88	88	0
NGS-NCKIPSD	0	1256	1256	0		0	337	337	0		0	828	828	0		0	91	91	0
NGS-NCOA1	0	1246	1246	0		0	337	337	0		0	820	820	0		0	89	89	0
NGS-NCOA2	0	1261	1261	0		0	338	338	0		0	832	832	0		0	91	91	0
NGS-NCOA4	0	1253	1253	0		0	338	338	0		0	825	825	0		0	90	90	0
NGS-NDRG1	0	1189	1189	0		0	312	312	0		0	790	790	0		0	87	87	0
NGS-NF1	278	169	447	62.1924		66	48	114	57.8947		184	108	292	63.0137		28	13	41	68.2927
NGS-NF2	23	1235	1258	1.8283		7	331	338	2.07101		15	814	829	1.80941		1	90	91	1.0989
NGS-NFE2L2	0	1258	1258	0		0	338	338	0		0	829	829	0		0	91	91	0
NGS-NFIB	0	1165	1165	0		0	325	325	0		0	755	755	0		0	85	85	0
NGS-NFKB2	0	985	985	0		0	261	261	0		0	664	664	0		0	60	60	0
NGS-NFKBIA	0	1258	1258	0		0	337	337	0		0	832	832	0		0	89	89	0
NGS-NIN	0	175	175	0		0	52	52	0		0	104	104	0		0	19	19	0
NGS-NKX2-1	0	895	895	0		0	221	221	0		0	605	605	0		0	69	69	0
NGS-NONO	0	1235	1235	0		0	334	334	0		0	812	812	0		0	89	89	0
NGS-NOTCH1	14	1251	1265	1.10672		2	336	338	0.591716		10	825	835	1.1976		2	90	92	2.17391
NGS-NOTCH2	0	614	614	0		0	167	167	0		0	400	400	0		0	47	47	0
NGS-NPM1	0	1189	1189	0		0	323	323	0		0	779	779	0		0	87	87	0
NGS-NR4A3	0	1253	1253	0		0	337	337	0		0	826	826	0		0	90	90	0
NGS-NRAS	291	975	1266	22.9858		84	254	338	24.8521		187	650	837	22.3417		20	71	91	21.978
NGS-NSD1	8	1241	1249	0.640512		3	334	337	0.890208		5	816	821	0.609013		0	91	91	0
NGS-NSD2	0	1264	1264	0		0	338	338	0		0	835	835	0		0	91	91	0
NGS-NSD3	0	1253	1253	0		0	336	336	0		0	827	827	0		0	90	90	0
NGS-NT5C2	0	1118	1118	0		0	311	311	0		0	727	727	0		0	80	80	0
NGS-NTRK1	1	1261	1262	0.0792393		0	335	335	0		1	835	836	0.119617		0	91	91	0
NGS-NTRK2	0	1249	1249	0		0	336	336	0		0	824	824	0		0	89	89	0
NGS-NTRK3	2	1255	1257	0.159109		1	337	338	0.295858		1	829	830	0.120482		0	89	89	0
NGS-NUMA1	0	1259	1259	0		0	337	337	0		0	832	832	0		0	90	90	0
NGS-NUP214	0	1257	1257	0		0	338	338	0		0	829	829	0		0	90	90	0
NGS-NUP93	0	1258	1258	0		0	337	337	0		0	830	830	0		0	91	91	0
NGS-NUP98	0	1231	1231	0		0	329	329	0		0	813	813	0		0	89	89	0
NGS-NUTM1	0	1261	1261	0		0	337	337	0		0	833	833	0		0	91	91	0
NGS-NUTM2B	0	101	101	0		0	24	24	0		0	68	68	0		0	9	9	0
NGS-OLIG2	0	1269	1269	0		0	338	338	0		0	839	839	0		0	92	92	0
NGS-OMD	0	1257	1257	0		0	338	338	0		0	830	830	0		0	89	89	0
NGS-P2RY8	0	1269	1269	0		0	338	338	0		0	839	839	0		0	92	92	0
NGS-PAFAH1B2	0	1264	1264	0		0	338	338	0		0	835	835	0		0	91	91	0
NGS-PAK3	0	1008	1008	0		0	282	282	0		0	656	656	0		0	70	70	0
NGS-PALB2	7	1252	1259	0.555997		3	335	338	0.887574		4	827	831	0.481348		0	90	90	0
NGS-PATZ1	0	1269	1269	0		0	338	338	0		0	839	839	0		0	92	92	0
NGS-PAX3	0	1255	1255	0		0	338	338	0		0	826	826	0		0	91	91	0
NGS-PAX5	0	871	871	0		0	219	219	0		0	600	600	0		0	52	52	0
NGS-PAX7	0	1262	1262	0		0	338	338	0		0	833	833	0		0	91	91	0
NGS-PAX8	0	1264	1264	0		0	338	338	0		0	835	835	0		0	91	91	0
NGS-PBRM1	33	1222	1255	2.62948		11	327	338	3.25444		20	807	827	2.41838		2	88	90	2.22222
NGS-PBX1	0	1258	1258	0		0	337	337	0		0	830	830	0		0	91	91	0
NGS-PCM1	0	783	783	0		0	226	226	0		0	496	496	0		0	61	61	0
NGS-PCSK7	0	504	504	0		0	118	118	0		0	353	353	0		0	33	33	0
NGS-PDCD1	0	1255	1255	0		0	334	334	0		0	829	829	0		0	92	92	0
NGS-PDCD1LG2	0	1233	1233	0		0	335	335	0		0	808	808	0		0	90	90	0
NGS-PDE4DIP	0	1073	1073	0		0	289	289	0		0	712	712	0		0	72	72	0
NGS-PDGFB	0	1265	1265	0		0	337	337	0		0	836	836	0		0	92	92	0
NGS-PDGFRA	1	1266	1267	0.0789266		1	337	338	0.295858		0	838	838	0		0	91	91	0
NGS-PDGFRB	0	1267	1267	0		0	338	338	0		0	838	838	0		0	91	91	0
NGS-PDK1	0	1251	1251	0		0	337	337	0		0	824	824	0		0	90	90	0
NGS-PER1	0	1138	1138	0		0	299	299	0		0	754	754	0		0	85	85	0
NGS-PHF6	0	995	995	0		0	282	282	0		0	647	647	0		0	66	66	0
NGS-PHOX2B	0	1204	1204	0		0	319	319	0		0	797	797	0		0	88	88	0
NGS-PICALM	0	1122	1122	0		0	313	313	0		0	726	726	0		0	83	83	0
NGS-PIK3CA	25	1230	1255	1.99203		4	333	337	1.18694		18	810	828	2.17391		3	87	90	3.33333
NGS-PIK3CG	0	1257	1257	0		0	337	337	0		0	830	830	0		0	90	90	0
NGS-PIK3R1	12	1227	1239	0.968523		0	336	336	0		11	803	814	1.35135		1	88	89	1.1236
NGS-PIK3R2	0	386	386	0		0	93	93	0		0	268	268	0		0	25	25	0
NGS-PIM1	0	1268	1268	0		0	338	338	0		0	838	838	0		0	92	92	0
NGS-PLAG1	0	1262	1262	0		0	338	338	0		0	833	833	0		0	91	91	0
NGS-PML	0	1269	1269	0		0	338	338	0		0	839	839	0		0	92	92	0
NGS-PMS1	0	1243	1243	0		0	336	336	0		0	818	818	0		0	89	89	0
NGS-PMS2	3	805	808	0.371287		3	222	225	1.33333		0	525	525	0		0	58	58	0
NGS-POLE	2	1256	1258	0.158983		0	337	337	0		2	828	830	0.240964		0	91	91	0
NGS-POT1	9	1233	1242	0.724638		2	335	337	0.593472		7	808	815	0.858896		0	90	90	0
NGS-POU2AF1	0	1266	1266	0		0	337	337	0		0	838	838	0		0	91	91	0
NGS-POU5F1	0	1265	1265	0		0	338	338	0		0	836	836	0		0	91	91	0
NGS-PPARG	0	1252	1252	0		0	338	338	0		0	824	824	0		0	90	90	0
NGS-PPP2R1A	1	1265	1266	0.0789889		0	338	338	0		1	836	837	0.119474		0	91	91	0
NGS-PRCC	0	1265	1265	0		0	338	338	0		0	836	836	0		0	91	91	0
NGS-PRDM1	3	1258	1261	0.237906		0	338	338	0		3	829	832	0.360577		0	91	91	0
NGS-PRDM16	0	1163	1163	0		0	297	297	0		0	783	783	0		0	83	83	0
NGS-PRF1	0	1269	1269	0		0	338	338	0		0	839	839	0		0	92	92	0
NGS-PRKAR1A	7	1244	1251	0.559552		1	337	338	0.295858		6	817	823	0.72904		0	90	90	0
NGS-PRKDC	4	1047	1051	0.38059		3	281	284	1.05634		1	689	690	0.144928		0	77	77	0
NGS-PRRX1	0	1265	1265	0		0	338	338	0		0	836	836	0		0	91	91	0
NGS-PSIP1	0	1179	1179	0		0	330	330	0		0	767	767	0		0	82	82	0
NGS-PTCH1	4	650	654	0.611621		1	177	178	0.561798		3	428	431	0.696056		0	45	45	0
NGS-PTEN	89	1130	1219	7.30107		27	305	332	8.13253		48	753	801	5.99251		14	72	86	16.2791
NGS-PTPN11	15	1250	1265	1.18577		4	334	338	1.18343		11	825	836	1.31579		0	91	91	0
NGS-PTPRC	0	714	714	0		0	222	222	0		0	437	437	0		0	55	55	0
NGS-RABEP1	0	1234	1234	0		0	334	334	0		0	813	813	0		0	87	87	0
NGS-RAC1	0	750	750	0		0	185	185	0		0	505	505	0		0	60	60	0
NGS-RAD21	0	1254	1254	0		0	337	337	0		0	827	827	0		0	90	90	0
NGS-RAD50	9	1095	1104	0.815217		6	297	303	1.9802		2	722	724	0.276243		1	76	77	1.2987
NGS-RAD51	0	1261	1261	0		0	338	338	0		0	833	833	0		0	90	90	0
NGS-RAD51B	0	1246	1246	0		0	337	337	0		0	820	820	0		0	89	89	0
NGS-RAF1	11	1246	1257	0.875099		3	335	338	0.887574		8	820	828	0.966184		0	91	91	0
NGS-RALGDS	0	1005	1005	0		0	271	271	0		0	658	658	0		0	76	76	0
NGS-RANBP17	0	969	969	0		0	249	249	0		0	647	647	0		0	73	73	0
NGS-RAP1GDS1	0	1241	1241	0		0	336	336	0		0	816	816	0		0	89	89	0
NGS-RARA	0	1269	1269	0		0	338	338	0		0	839	839	0		0	92	92	0
NGS-RB1	39	1172	1211	3.22048		9	321	330	2.72727		26	767	793	3.27869		4	84	88	4.54545
NGS-RBM15	0	1253	1253	0		0	338	338	0		0	824	824	0		0	91	91	0
NGS-RECQL4	0	1167	1167	0		0	308	308	0		0	771	771	0		0	88	88	0
NGS-REL	0	792	792	0		0	215	215	0		0	521	521	0		0	56	56	0
NGS-RET	6	1258	1264	0.474684		1	337	338	0.295858		4	831	835	0.479042		1	90	91	1.0989
NGS-RHOH	0	1269	1269	0		0	338	338	0		0	839	839	0		0	92	92	0
NGS-RICTOR	0	990	990	0		0	281	281	0		0	639	639	0		0	70	70	0
NGS-RMI2	0	489	489	0		0	118	118	0		0	338	338	0		0	33	33	0
NGS-RNF213	0	1228	1228	0		0	325	325	0		0	815	815	0		0	88	88	0
NGS-RNF43	4	1260	1264	0.316456		1	337	338	0.295858		3	832	835	0.359281		0	91	91	0
NGS-ROS1	3	1173	1176	0.255102		1	325	326	0.306748		1	764	765	0.130719		1	84	85	1.17647
NGS-RPL10	0	1259	1259	0		0	338	338	0		0	831	831	0		0	90	90	0
NGS-RPL22	0	1233	1233	0		0	336	336	0		0	809	809	0		0	88	88	0
NGS-RPL5	0	1174	1174	0		0	323	323	0		0	768	768	0		0	83	83	0
NGS-RPN1	0	1260	1260	0		0	337	337	0		0	832	832	0		0	91	91	0
NGS-RPTOR	0	1261	1261	0		0	336	336	0		0	834	834	0		0	91	91	0
NGS-RUNX1	0	329	329	0		0	87	87	0		0	219	219	0		0	23	23	0
NGS-RUNx1T1	0	1260	1260	0		0	337	337	0		0	833	833	0		0	90	90	0
NGS-SBDS	0	1264	1264	0		0	338	338	0		0	835	835	0		0	91	91	0
NGS-SDC4	0	1268	1268	0		0	338	338	0		0	839	839	0		0	91	91	0
NGS-SDHAF2	0	1219	1219	0		0	322	322	0		0	809	809	0		0	88	88	0
NGS-SDHB	3	1248	1251	0.239808		1	335	336	0.297619		2	823	825	0.242424		0	90	90	0
NGS-SDHC	0	1253	1253	0		0	336	336	0		0	826	826	0		0	91	91	0
NGS-SDHD	0	1244	1244	0		0	332	332	0		0	824	824	0		0	88	88	0
NGS-SEPT5	0	1265	1265	0		0	338	338	0		0	835	835	0		0	92	92	0
NGS-SEPT6	0	1248	1248	0		0	334	334	0		0	824	824	0		0	90	90	0
NGS-SEPT9	0	1269	1269	0		0	338	338	0		0	839	839	0		0	92	92	0
NGS-SET	0	1132	1132	0		0	307	307	0		0	743	743	0		0	82	82	0
NGS-SETBP1	0	1254	1254	0		0	335	335	0		0	828	828	0		0	91	91	0
NGS-SETD2	32	1210	1242	2.57649		12	322	334	3.59281		15	804	819	1.8315		5	84	89	5.61798
NGS-SF3B1	38	1210	1248	3.04487		8	330	338	2.36686		28	793	821	3.41048		2	87	89	2.24719
NGS-SFPQ	0	1059	1059	0		0	285	285	0		0	698	698	0		0	76	76	0
NGS-SH2B3	0	1268	1268	0		0	338	338	0		0	838	838	0		0	92	92	0
NGS-SH3GL1	0	1267	1267	0		0	338	338	0		0	837	837	0		0	92	92	0
NGS-SLC34A2	0	1260	1260	0		0	338	338	0		0	831	831	0		0	91	91	0
NGS-SLC45A3	0	1269	1269	0		0	338	338	0		0	839	839	0		0	92	92	0
NGS-SMAD2	2	1245	1247	0.160385		0	337	337	0		1	819	820	0.121951		1	89	90	1.11111
NGS-SMAD4	5	1257	1262	0.396197		0	338	338	0		3	830	833	0.360144		2	89	91	2.1978
NGS-SMARCA4	21	1241	1262	1.66403		6	329	335	1.79104		14	822	836	1.67464		1	90	91	1.0989
NGS-SMARCB1	5	1264	1269	0.394011		1	337	338	0.295858		3	836	839	0.357569		1	91	92	1.08696
NGS-SMARCE1	3	1006	1009	0.297324		1	272	273	0.3663		1	662	663	0.15083		1	72	73	1.36986
NGS-SMO	0	1267	1267	0		0	338	338	0		0	837	837	0		0	92	92	0
NGS-SNX29	0	1237	1237	0		0	332	332	0		0	818	818	0		0	87	87	0
NGS-SOCS1	0	1264	1264	0		0	338	338	0		0	834	834	0		0	92	92	0
NGS-SOX10	0	1269	1269	0		0	338	338	0		0	839	839	0		0	92	92	0
NGS-SOX2	0	1269	1269	0		0	338	338	0		0	839	839	0		0	92	92	0
NGS-SPECC1	0	1253	1253	0		0	337	337	0		0	826	826	0		0	90	90	0
NGS-SPEN	15	1243	1258	1.19237		2	335	337	0.593472		10	820	830	1.20482		3	88	91	3.2967
NGS-SPOP	2	1256	1258	0.158983		1	337	338	0.295858		1	828	829	0.120627		0	91	91	0
NGS-SRC	0	1269	1269	0		0	338	338	0		0	839	839	0		0	92	92	0
NGS-SRGAP3	0	1261	1261	0		0	338	338	0		0	832	832	0		0	91	91	0
NGS-SRSF2	0	1260	1260	0		0	338	338	0		0	830	830	0		0	92	92	0
NGS-SRSF3	0	1250	1250	0		0	336	336	0		0	823	823	0		0	91	91	0
NGS-SS18	0	1213	1213	0		0	330	330	0		0	796	796	0		0	87	87	0
NGS-SS18L1	0	1268	1268	0		0	338	338	0		0	838	838	0		0	92	92	0
NGS-SSX1	0	1241	1241	0		0	335	335	0		0	817	817	0		0	89	89	0
NGS-STAG2	0	948	948	0		0	260	260	0		0	622	622	0		0	66	66	0
NGS-STAT3	0	1256	1256	0		0	337	337	0		0	829	829	0		0	90	90	0
NGS-STAT4	0	966	966	0		0	260	260	0		0	634	634	0		0	72	72	0
NGS-STAT5B	0	1134	1134	0		0	296	296	0		0	753	753	0		0	85	85	0
NGS-STIL	0	943	943	0		0	266	266	0		0	613	613	0		0	64	64	0
NGS-STK11	15	1249	1264	1.18671		9	328	337	2.67062		6	829	835	0.718563		0	92	92	0
NGS-SUFU	0	1266	1266	0		0	338	338	0		0	837	837	0		0	91	91	0
NGS-SUZ12	0	976	976	0		0	274	274	0		0	636	636	0		0	66	66	0
NGS-SYK	0	1253	1253	0		0	338	338	0		0	826	826	0		0	89	89	0
NGS-TAF15	0	603	603	0		0	161	161	0		0	396	396	0		0	46	46	0
NGS-TAL1	0	280	280	0		0	64	64	0		0	200	200	0		0	16	16	0
NGS-TAL2	0	1267	1267	0		0	338	338	0		0	838	838	0		0	91	91	0
NGS-TBL1XR1	0	1103	1103	0		0	304	304	0		0	718	718	0		0	81	81	0
NGS-TCEA1	0	1234	1234	0		0	333	333	0		0	813	813	0		0	88	88	0
NGS-TCF12	0	1241	1241	0		0	334	334	0		0	818	818	0		0	89	89	0
NGS-TCF3	0	810	810	0		0	203	203	0		0	547	547	0		0	60	60	0
NGS-TCF7L2	0	1249	1249	0		0	338	338	0		0	821	821	0		0	90	90	0
NGS-TCL1A	0	1263	1263	0		0	338	338	0		0	834	834	0		0	91	91	0
NGS-TERT	0	205	205	0		0	53	53	0		0	138	138	0		0	14	14	0
NGS-TET1	0	1108	1108	0		0	304	304	0		0	728	728	0		0	76	76	0
NGS-TET2	0	1250	1250	0		0	338	338	0		0	822	822	0		0	90	90	0
NGS-TFE3	0	1255	1255	0		0	336	336	0		0	829	829	0		0	90	90	0
NGS-TFEB	0	1249	1249	0		0	331	331	0		0	829	829	0		0	89	89	0
NGS-TFG	0	1215	1215	0		0	330	330	0		0	797	797	0		0	88	88	0
NGS-TFPT	0	1269	1269	0		0	338	338	0		0	839	839	0		0	92	92	0
NGS-TFRC	0	1255	1255	0		0	336	336	0		0	829	829	0		0	90	90	0
NGS-TGFBR2	0	1259	1259	0		0	338	338	0		0	830	830	0		0	91	91	0
NGS-THRAP3	0	1258	1258	0		0	337	337	0		0	830	830	0		0	91	91	0
NGS-TLX1	0	1265	1265	0		0	338	338	0		0	836	836	0		0	91	91	0
NGS-TLX3	0	1268	1268	0		0	338	338	0		0	838	838	0		0	92	92	0
NGS-TMB	473	747	1220	38.7705		117	211	328	35.6707		309	494	803	38.4807		47	42	89	52.809
NGS-TMPRSS2	0	1263	1263	0		0	338	338	0		0	835	835	0		0	90	90	0
NGS-TNFAIP3	1	1261	1262	0.0792393		0	338	338	0		1	832	833	0.120048		0	91	91	0
NGS-TNFRSF14	0	1267	1267	0		0	338	338	0		0	837	837	0		0	92	92	0
NGS-TNFRSF17	0	1267	1267	0		0	338	338	0		0	838	838	0		0	91	91	0
NGS-TOP1	0	1239	1239	0		0	332	332	0		0	818	818	0		0	89	89	0
NGS-TP53	266	930	1196	22.2408		65	255	320	20.3125		182	609	791	23.0088		19	66	85	22.3529
NGS-TPM3	0	1259	1259	0		0	338	338	0		0	830	830	0		0	91	91	0
NGS-TPM4	0	905	905	0		0	237	237	0		0	609	609	0		0	59	59	0
NGS-TPR	0	1208	1208	0		0	330	330	0		0	789	789	0		0	89	89	0
NGS-TRAF7	0	1262	1262	0		0	336	336	0		0	836	836	0		0	90	90	0
NGS-TRIM26	0	1263	1263	0		0	338	338	0		0	834	834	0		0	91	91	0
NGS-TRIM27	0	1258	1258	0		0	337	337	0		0	831	831	0		0	90	90	0
NGS-TRIM33	0	984	984	0		0	282	282	0		0	632	632	0		0	70	70	0
NGS-TRIP11	0	1239	1239	0		0	336	336	0		0	814	814	0		0	89	89	0
NGS-TRRAP	0	1256	1256	0		0	336	336	0		0	830	830	0		0	90	90	0
NGS-TSC1	15	1233	1248	1.20192		4	332	336	1.19048		9	812	821	1.09622		2	89	91	2.1978
NGS-TSC2	12	1232	1244	0.96463		3	329	332	0.903614		7	817	824	0.849515		2	86	88	2.27273
NGS-TSHR	0	1193	1193	0		0	324	324	0		0	781	781	0		0	88	88	0
NGS-TTL	0	1265	1265	0		0	338	338	0		0	836	836	0		0	91	91	0
NGS-U2AF1	0	1265	1265	0		0	338	338	0		0	836	836	0		0	91	91	0
NGS-UBR5	0	1181	1181	0		0	323	323	0		0	776	776	0		0	82	82	0
NGS-USP6	0	1065	1065	0		0	279	279	0		0	714	714	0		0	72	72	0
NGS-VEGFA	0	1262	1262	0		0	337	337	0		0	833	833	0		0	92	92	0
NGS-VEGFB	0	880	880	0		0	232	232	0		0	587	587	0		0	61	61	0
NGS-VHL	1	1267	1268	0.0788644		0	338	338	0		1	838	839	0.11919		0	91	91	0
NGS-VTI1A	0	1225	1225	0		0	333	333	0		0	803	803	0		0	89	89	0
NGS-WAS	0	1209	1209	0		0	322	322	0		0	800	800	0		0	87	87	0
NGS-WDCP	0	1266	1266	0		0	338	338	0		0	837	837	0		0	91	91	0
NGS-WIF1	0	1254	1254	0		0	338	338	0		0	826	826	0		0	90	90	0
NGS-WISP3	0	1251	1251	0		0	338	338	0		0	823	823	0		0	90	90	0
NGS-WRN	20	1162	1182	1.69205		6	318	324	1.85185		11	761	772	1.42487		3	83	86	3.48837
NGS-WT1	8	1224	1232	0.649351		6	321	327	1.83486		2	816	818	0.244499		0	87	87	0
NGS-WWTR1	0	1251	1251	0		0	337	337	0		0	824	824	0		0	90	90	0
NGS-XPA	0	1254	1254	0		0	337	337	0		0	827	827	0		0	90	90	0
NGS-XPC	0	1263	1263	0		0	338	338	0		0	834	834	0		0	91	91	0
NGS-XPO1	0	1220	1220	0		0	330	330	0		0	802	802	0		0	88	88	0
NGS-YWHAE	0	1125	1125	0		0	307	307	0		0	741	741	0		0	77	77	0
NGS-ZBTB16	0	1268	1268	0		0	338	338	0		0	839	839	0		0	91	91	0
NGS-ZMYM2	0	1241	1241	0		0	337	337	0		0	814	814	0		0	90	90	0
NGS-ZNF217	0	1258	1258	0		0	337	337	0		0	831	831	0		0	90	90	0
NGS-ZNF331	0	1267	1267	0		0	338	338	0		0	838	838	0		0	91	91	0
NGS-ZNF384	0	1266	1266	0		0	338	338	0		0	837	837	0		0	91	91	0
NGS-ZNF521	0	1164	1164	0		0	321	321	0		0	759	759	0		0	84	84	0
NGS-ZNF703	0	1268	1268	0		0	338	338	0		0	838	838	0		0	92	92	0
NGS-ZRSR2	0	1132	1132	0		0	311	311	0		0	739	739	0		0	82	82	0
