# Supplementary material for: Multi-omic profiling reveals discrepant immunogenic properties and a unique tumor microenvironment among melanoma brain metastases
Source: NPJ Precis Oncol. 2023 Nov 14;7:120. doi: 10.1038/s41698-023-00471-z (PMC10646102; doi:10.1038/s41698-023-00471-z)
Supplement: Supplementary file 3 — Differentially expressed genes between MBM and ECM or PCM [file 41698_2023_471_MOESM3_ESM.xlsx]

## Sheet: DEGs unique to brain
DEGs MBM vs ECM					DEGs MBM vs PCM
Gene	logFC	P.Value	adj.P.Val		Gene	logFC	P.Value	adj.P.Val
GFAP	-3.02866	6.25187e-217	4.17956e-212		HBB	3.51821	1.79e-39	4.6e-36
HBB	-2.91201	3.06749e-28	7.07141e-25		HBA1	3.45558	2.46e-38	5.31e-35
HBA1	-2.85568	6.46395e-30	1.72854e-26		GFAP	3.03241	8.17e-95	5.46e-90
HBA2	-2.67064	8.92253e-28	1.92419e-24		C7	2.33183	3.62e-40	1.01e-36
ZIC1	-1.59029	1.57917e-19	1.50818e-16		VSIG4	1.90273	1.89e-39	4.67e-36
AQP4	-1.45483	4.89851e-31	1.42383e-27		AQP4	1.75612	1.79e-51	1.99e-47
ENST00000543400	-1.432	3.08647e-27	6.44813e-24		ENST00000515157	1.72435	7.09e-43	2.96e-39
FKBP5	-1.30778	1.20049e-32	4.72096e-29		ENST00000440677	1.53412	7.94e-41	2.41e-37
ERMN	-1.27323	2.98385e-36	1.66233e-32		FKBP5	1.52588	2.55e-41	8.13e-38
VSIG4	-1.25749	1.21653e-18	1.04268e-15		PF4	1.52473	1.25e-41	4.4e-38
ITIH2	-1.25592	1.13599e-23	1.76615e-20		ITIH2	1.49682	5.92e-51	5.66e-47
PF4	-1.23954	1.85072e-24	3.43684e-21		SLC6A1	1.00701	1.01e-51	1.35e-47
BCAS1	-1.23307	7.35621e-32	2.45892e-28		ENST00000450158	-1.60534	7.36e-46	5.47e-42
PPBP	-1.22026	6.98801e-18	5.19077e-15		DPT	-1.909	3.02e-42	1.19e-38
CTNND2	-1.10431	8.99797e-23	1.27988e-19		GREM1	-1.91926	4.32e-38	9.03e-35
ADORA3	-1.09698	1.05701e-19	1.05469e-16		COL15A1	-1.95521	9.78e-46	6.54e-42
ENST00000421021	-1.0801	9.05455e-88	3.02662e-83		COL6A1	-1.99212	1.13e-44	6.28e-41
IL1R2	-1.07742	5.84368e-21	7.10304e-18		F2RL2	-2.00486	7.74e-40	2.07e-36
SPOCK3	-1.07389	8.35688e-22	1.07439e-18		COL6A2	-2.13525	1.27e-44	6.55e-41
CNTNAP4	-1.06359	2.94895e-29	7.30172e-26		COL3A1	-2.22495	3.88e-39	9.26e-36
SVEP1	1.02915	5.89266e-23	8.56395e-20		COL1A1	-2.39675	8.52e-42	3.16e-38
ANGPTL2	1.09031	8.90301e-20	9.01808e-17		COL6A3	-2.47473	5.54e-52	9.25e-48
SLIT2	1.12528	7.31821e-21	8.43524e-18		POSTN	-2.65301	1.42e-38	3.16e-35
CILP	1.1298	5.44908e-19	4.9228e-16		CCL21	-2.82588	4.49e-45	2.73e-41
COL6A1	1.14257	6.43924e-18	4.89184e-15		ABI3BP	-2.91364	1.35e-43	6.03e-40
BGN	1.16392	5.31866e-18	4.13451e-15		LRRC15	-2.98584	6.7e-56	1.49e-51
CCDC80	1.17698	5.09791e-18	4.05727e-15		MXRA5	-3.07063	6.71e-50	5.61e-46
PDGFRA	1.2041	1.0008e-20	1.13401e-17		ENST00000547160	-3.16448	2.23e-41	7.44e-38
LOXL1	1.22026	4.81335e-23	7.15082e-20		SFRP2	-3.33142	7.33e-60	2.45e-55
COL14A1	1.22278	4.39567e-20	4.59162e-17		KRT14	-5.09818	8.66e-39	2e-35
COL15A1	1.22653	4.57291e-22	6.23903e-19		KRT5	-5.61242	1.13e-40	3.29e-37
ANO1	1.26437	1.4048e-23	2.13443e-20
MFAP4	1.30286	2.40522e-18	2.00996e-15
GREM1	1.33457	1.98046e-18	1.67595e-15		genes differentially regulated compared to both ECM and PCM are highlighted
COL5A1	1.35717	6.55034e-20	6.73708e-17
COL12A1	1.39589	1.02973e-18	9.058e-16
DPT	1.39677	1.97746e-31	6.2952e-28
COL6A2	1.3977	5.16545e-24	8.63314e-21
COL1A2	1.48082	1.4948e-21	1.88551e-18
FGF7	1.49437	8.27737e-35	3.68912e-31
FNDC1	1.57578	6.13101e-36	3.15289e-32
COL3A1	1.58047	8.25123e-24	1.34541e-20
LRRC15	1.65256	3.00403e-24	5.28495e-21
COL1A1	1.6777	3.75352e-24	6.43421e-21
MMP9	1.68917	2.32676e-19	2.19085e-16
RARRES2	1.74958	3.7881e-32	1.40692e-28
COL6A3	1.85643	1.61367e-36	1.19866e-32
SULF1	1.94935	2.00185e-35	9.55927e-32
SFRP2	1.97038	5.43913e-22	7.27245e-19
LUM	1.98875	3.38948e-31	1.02999e-27
CCL19	2.0083	1.46481e-19	1.41923e-16
ENST00000547160	2.03268	4.43765e-26	8.47629e-23
POSTN	2.1032	7.02027e-27	1.4222e-23
ABI3BP	2.13726	1.03659e-30	2.88748e-27
H19	2.30993	2.05514e-29	5.28431e-26
MXRA5	2.49652	3.43503e-37	3.2806e-33
CCL21	2.60373	9.53919e-29	2.27758e-25
