# Supplementary material for: Multi-omic profiling reveals discrepant immunogenic properties and a unique tumor microenvironment among melanoma brain metastases
Source: NPJ Precis Oncol. 2023 Nov 14;7:120. doi: 10.1038/s41698-023-00471-z (PMC10646102; doi:10.1038/s41698-023-00471-z)
Supplement: Supplementary file 4 — GSEA comparing MBM to ECM or PCM [file 41698_2023_471_MOESM4_ESM.xlsx]

## Sheet: MBM vs PCM
Pathways	NES	FDR	negLogFDR
OXIDATIVE_PHOSPHORYLATION	2.15	0.0001	4
CITRATE_CYCLE_TCA_CYCLE	1.91	0.001	3
PURINE_METABOLISM	1.82	0.003	2.52288
STARCH_AND_SUCROSE_METABOLISM	1.81	0.003	2.52288
PORPHYRIN_AND_CHLOROPHYLL_METABOLISM	1.8	0.003	2.52288
BETA_ALANINE_METABOLISM	1.76	0.005	2.30103
PROPANOATE_METABOLISM	1.75	0.006	2.22185
PYRIMIDINE_METABOLISM	1.74	0.006	2.22185
GALACTOSE_METABOLISM	1.73	0.006	2.22185
CYSTEINE_AND_METHIONINE_METABOLISM	1.71	0.007	2.1549
GLYCINE_SERINE_AND_THREONINE_METABOLISM	1.71	0.007	2.1549
PYRUVATE_METABOLISM	1.63	0.017	1.76955
AMINO_SUGAR_AND_NUCLEOTIDE_SUGAR_METABOLISM	1.59	0.025	1.60206
ARGININE_AND_PROLINE_METABOLISM	1.54	0.042	1.37675
ALANINE_ASPARTATE_AND_GLUTAMATE_METABOLISM	1.53	0.042	1.37675
FATTY_ACID_METABOLISM	1.52	0.047	1.3279
BUTANOATE_METABOLISM	1.48	0.062	1.20761
SELENOAMINO_ACID_METABOLISM	1.47	0.062	1.20761
FRUCTOSE_AND_MANNOSE_METABOLISM	1.44	0.074	1.13077
GLYCOLYSIS_GLUCONEOGENESIS	1.42	0.086	1.0655

## Sheet: MBM vs ECM
Pathways	NES	FDR	negLogFDR
OXIDATIVE_PHOSPHORYLATION	2.76	0.0001	4
PROPANOATE_METABOLISM	2.32	0.0001	4
PYRIMIDINE_METABOLISM	2.32	0.0001	4
CITRATE_CYCLE_TCA_CYCLE	2.3	0.0001	4
PYRUVATE_METABOLISM	2.16	0.0001	4
PURINE_METABOLISM	2.15	0.0001	4
BUTANOATE_METABOLISM	2.13	0.0001	4
AMINO_SUGAR_AND_NUCLEOTIDE_SUGAR_METABOLISM	2.12	0.0001	4
PORPHYRIN_AND_CHLOROPHYLL_METABOLISM	2.08	0.0001	4
GLYCOSYLPHOSPHATIDYLINOSITOL_GPI_ANCHOR_BIOSYNTHESIS	2.04	0.0001	4
GLUTATHIONE_METABOLISM	1.93	0.001	3
NITROGEN_METABOLISM	1.91	0.001	3
GALACTOSE_METABOLISM	1.87	0.002	2.69897
BETA_ALANINE_METABOLISM	1.87	0.002	2.69897
SPHINGOLIPID_METABOLISM	1.81	0.004	2.39794
ARGININE_AND_PROLINE_METABOLISM	1.75	0.006	2.22185
CYSTEINE_AND_METHIONINE_METABOLISM	1.74	0.007	2.1549
RIBOFLAVIN_METABOLISM	1.74	0.007	2.1549
FRUCTOSE_AND_MANNOSE_METABOLISM	1.72	0.008	2.09691
GLYCEROPHOSPHOLIPID_METABOLISM	1.7	0.009	2.04576
STARCH_AND_SUCROSE_METABOLISM	1.7	0.009	2.04576
GLYOXYLATE_AND_DICARBOXYLATE_METABOLISM	1.68	0.01	2
INOSITOL_PHOSPHATE_METABOLISM	1.62	0.015	1.82391
FATTY_ACID_METABOLISM	1.58	0.022	1.65758
GLYCINE_SERINE_AND_THREONINE_METABOLISM	1.55	0.026	1.58503
SELENOAMINO_ACID_METABOLISM	1.54	0.029	1.5376
GLYCOLYSIS_GLUCONEOGENESIS	1.54	0.029	1.5376
ALANINE_ASPARTATE_AND_GLUTAMATE_METABOLISM	1.46	0.048	1.31876
